# Supplementary material for: Characterization of miRNAs in Embryonic, Larval, and Adult Lumpfish Provides a Reference miRNAome for Cyclopterus lumpus
Source: Biology (Basel). 2022 Jan 13;11(1):130. doi: 10.3390/biology11010130 (PMC8773022; doi:10.3390/biology11010130)
Supplement: Supplementary file 1 [file biology-11-00130-s001.zip › File S8.xlsx]

## Sheet: Sheet1
Supplementary file S8. miRNAs analysed by qPCR
miRNA	Brain 1	Brain 2	Muscle 1	Muscle 2	Gill 1	Gill 2	Liver 1	Liver 2	Spleen 1	Spleen 2	Head kidney 1	Head kidney 2	Embryo 1	Embryo 2	Larvae 1	Larvae 2	Significant in DESeq2
clu-miR-9b-3p	49989.1	19.245	754.737	77.2293	68.9087	12.2007	94.8092	79.1226	23.1788	14.4804	7.9215	73.6166	11798.4	13514.9	13788.1	9484.44	no
clu-miR-122-1-5p	5485.46	663.953	12227.5	6202.11	3475.66	1327.43	1.37502e+06	1.74447e+06	570.199	511.642	122.783	1307.78	9965.15	11188.4	10774	8806.84	yes
clu_miR_133ab_3p	395.068	477.517	71398.5	133758	338.499	124.447	97.772	377.879	142.55	128.715	167.672	500.16	11114	8149.21	7958.4	11742.8	yes
clu_miR_135c_5p	922.691	3.60844	77.8697	86.1404	4.8357	2.44013	22.2209	24.5553	4.63577	1.60894	6.60125	7.57818	197.409	109.45	115.55	190.439	no
clu-miR-203-3p	500.332	286629	10843.9	15049.3	371303	589359	597.002	886.719	260.762	305.698	146.548	473.095	32949.3	40170.8	42147.9	29892.3	yes
clu-miR-203a-5p	28.5904	5400.63	337.435	380.206	6387.96	6732.33	54.8116	23.1911	20.861	14.4804	21.124	18.4042	647.341	636.124	601.288	644.808	yes
clu-miR-205-1-5p	77.9739	122055	706.817	2141.63	53590.4	63982.7	77.0325	158.245	23.1788	45.0502	55.4505	156.977	11618.1	13926	13512.5	12763	yes
clu-miR-192a-5p	801.831	22438.5	9356.34	2603.52	1825.48	356.259	220905	206241	461.259	384.536	5694.24	24947.4	47424.3	30881.6	34260.1	41219.5	yes
