# Supplementary material for: Characterization of miRNAs in Embryonic, Larval, and Adult Lumpfish Provides a Reference miRNAome for Cyclopterus lumpus
Source: Biology (Basel). 2022 Jan 13;11(1):130. doi: 10.3390/biology11010130 (PMC8773022; doi:10.3390/biology11010130)
Supplement: Supplementary file 1 [file biology-11-00130-s001.zip › Supplementary file 4.fasta]

>clu_miR_222a_2_3p
AGCTACATCTGGCTACTGGGT
>clu_let_7aj_3p
CTATTCAACCTACTGTCTTTCT
>clu_let_7a_3_p
CTATACAACATACTGTCTTTCC
>clu_let_7a_4_3p
CTATACAGTCTATTGCCTTCCC
>clu_let_7a_5_3p
CTGTACAGCCTCCTAGCTTTC
>clu_let_7a_6_3p
CTACACAGCCAATTACCTTCCT
>clu_let_7a_7_3p
CTATACAATGTACTGTCTTTCC
>clu_let_7b_1_3p
CTAGACAATCTACTGCCTTCCC
>clu_let_7c_3p
CTGTACAACCTTCTAGCTTTC
>clu_let_7d_1_3p
CTCTACAACCTTCTAGCTTTCC
>clu_let_7e_1_3p
CTATACAGTCTACTGTCTTTCC
>clu_let_7e_3p
CTATACAATCTACTGTCTTTCC
>clu_let_7f_3p
CTATACAATTTATTGCCTTCCC
>clu_let_7g_3p
CTATACAACCTACTGTCTTTCT
>clu_let_7h_1_3p
CTATACAATTTACTGCCTTCCT
>clu_let_7h_3p
CTATACAACTTACTGCCTTTCA
>clu_let_7i_1_3p
CTGCGCAAGCTACTGCCTTGCT
>clu_let_7i_2_3p
CTGCGCAATCTACTGCCTTGCC
>clu_miR_100_2_3p
CAAGCTCGTATCTATAGGTATG
>clu_miR_101a_3p
TACAGTACTGTGATAACTGAAG
>clu_miR_101b_3p
TACAGTACTATGATAACTGAAG
>clu_miR_103_3p
AGCAGCATTGTACAGGGCTATGA
>clu_miR_106ab_3p
ACTGCAGTGTGAGCACTTCTT
>clu_miR_10ab_3p
CAAATACGTCTCTACAGGAATA
>clu_miR_10b_2_3_3p
CAGATTCGATTCTAGGGGAGT
>clu_miR_10c_1_3p
CAAATTCGCTTCTAGGGGAGT
>clu_miR_10d_3p
AGATTGGGTTCTAGGGGAGTC
>clu_miR_122_1_3p
AACGCCATTATCACACTAAATA
>clu_miR_122_2_3p
AAACGCCATTATCACACTAAAT
>clu_miR_124_1_3p
TAAGGCACGCGGTGAATGC
>clu_miR_125a_1_3p
ACAGGTGAGGTCCTTGGGAACA
>clu_miR_125a_2_3p
ACAGGTGAGGTCCTCGGGAACA
>clu_miR_125a_4_3p
ACGGGTTAGGCTCTTGGGACGC
>clu_miR_125b_1_3p
ACGGGTTGGGCTCTTGGGAGCT
>clu_miR_125c_3p
ACGGGTTGGGCTCTCGGGAGCT
>clu_miR_126_3p
TCGTACCGTGAGTAATAATGCA
>clu_miR_128_2_3p
TCACAGTGAACCGGTCTCTTT
>clu_miR_129_1_3p
AAGCCCTTACCCCAAAAAGCAT
>clu_miR_129_5_3p
AAGCCCTTACCCCAAAAAGTAT
>clu_miR_130a_1_3p
CAGTGCAATAATGAAAGGGCA
>clu_miR_130_3p
CAGTGCAATATTAAAAGGGCA
>clu_miR_132_1_3p
ACCGTGGCTTTAGATTGTTACT
>clu_miR_132_2_3p
TAACAGTCTACAGCCATGGTCG
>clu_miR_133ab_3p
TTTGGTCCCCTTCAACCAGCTGT
>clu_miR_133b_3p
TTGGTCCCCTTCAACCAGCTAC
>clu_miR_135a_3p
TATAGGGATGGAAGCCATGCA
>clu_miR_135b_2_3p
ATGTAGGGTTTAAAGCCATTGG
>clu_miR_135c_3p
GTGTAGGAATAGAAGCCGTTTT
>clu_miR_135d_3p
ATGTAGGAGTAGAAGCCACT
>clu_miR_137a_3p
TATTGCTTAAGAATACGCGTAG
>clu_miR_137_3p
TTATTGCTTGAGAATACGCGTAG
>clu_miR_1388_3p
ATCTCAGGCCCGTCAGCCCATG
>clu_miR_139_1_3p
TCTACAGTGCATGTGTCTCCAGT
>clu_miR_139_3_3p
TGGAGACCAAGCTCTGTTGGAAT
>clu_miR_140_3p
TACCACAGGGTAGAACCACGGA
>clu_miR_142a_2_3p
GTAGTGCTTTCTACTTTATGGA
>clu_miR_142_2_3p
GTAGTGTTTCCTACTTTATGGA
>clu_miR_143_3p
TGAGATGAAGCACTGTAGCTC
>clu_miR_145_1_3p
GGATTCCTGGAAATACTGTTCT
>clu_miR_146a_3p
ATCTATGGGCTCAGTTCTTTTG
>clu_miR_148a_3p
TCAGTGCATTACAGAACTTTGT
>clu_miR_152ab_3p
TCAGTGCATAACAGAACTTTGT
>clu_miR_153a_3p
TTGCATAGTCACAAAAATGATC
>clu_miR_153c_3p
TTGCATAGTCACAAAAATGAGC
>clu_miR_153_3p
TTGCATAGTCACAAAAGTGATC
>clu_miR_15a_3p
CAGGCCATGCTGTGCTGCCGCA
>clu_miR_15c_1_3p
CGAACCATTATTTGCTGCTTTA
>clu_miR_15c_3p
CAAATCATCATGTGCTGCCACC
>clu_miR_16a_1_3p
CCAGTATTGATCGTGCTGCTGA
>clu_miR_16c_3p
CAATATTAGCAGTGCTGC
>clu_miR_16_3p
CCAATATTAGCAGTGCTGCTTCA
>clu_miR_1788_3p
CAGGCAGCTAAAGCAAGTCTGG
>clu_miR_17_1_3p
ACTGCAGTGAAGGCACTTTCAAC
>clu_miR_181a_1_3p
CATCGAGTGTTGAGTGTACCC
>clu_miR_181a_2_3p
CCATCGAGTGTTGAGTGT
>clu_miR_181a_4_3p
ACCATCGACCGTTGATTGTGCC
>clu_miR_181a_5_3p
ACCATCGGCCGTTGACTGTACC
>clu_miR_181b_1_3p
AACATTCATTGCTGTCGCTGGGT
>clu_miR_181b_2_3p
CTCACTGAACAATGAGTGCAA
>clu_miR_181b_3_3p
CTCACTGAAAGATGAATGCAAC
>clu_miR_182a_3p
TGGTTCTAGACTTGCCAACT
>clu_miR_182b_3p
TTTGGCAATGGTAGAACTCACA
>clu_miR_183_2_3p
TGAATTACCATAGGGCCATAAA
>clu_miR_184ab_2_3p
TGGACGGAGAACTGATAAGGGC
>clu_miR_184ab_3p
TGGACGGAGAACTGATAAGGGT
>clu_miR_187_3p
TCGTGTCTTGTGTTGCAGCCAGT
>clu_miR_18a_3p
ACTGCCCTAAGTGCTCCTTCTG
>clu_miR_18a_3_3p
ACTGCCCTAGTTGCTCCTTCTG
>clu_miR_190a_3p
ACTATATATCAAACATATTCCT
>clu_miR_190b_3p
ACTAAATATCAGACATATTCCT
>clu_miR_192ab_3p
CCTGTCAGTTCTGTAGGCCACT
>clu_miR_193_3p
AACTGGCCTACAAAGTCC
>clu_miR_194b_3p
CCAGTGGAGCTGCTGTTATCTG
>clu_miR_196a_1_3p
CTGCAACATGAAACTGTCTTA
>clu_miR_196a_2_3p
CGGCAACAAGGAACTGCCTTGA
>clu_miR_196b_3p
ACAGGAACCTGAAACTGCCTGA
>clu_miR_199_2_3p
ACAGTAGTCTGCACATTGGTTA
>clu_miR_19a_1_3p
TGTGCAAATCTATGCAAAACTA
>clu_miR_19a_2_3p
TGTGCAAATCTATGCAAAACTGA
>clu_miR_19b_1_3p
TGTGCAAATCCATGCAAAACTG
>clu_miR_19c_2_3p
TGTGCAAATCCATGCAAAGCTCT
>clu_miR_19d_1_3p
TGTGCAAACCCATGCAAAACTG
>clu_miR_19d_2_3p
AGCTTTGCAGGGTGGGCAGTATGC
>clu_miR_1_1_3p
TGGAATGTAAAGAAGTATGTAT
>clu_miR_200ac_3p
TAACACTGTCTGGTAACGATGTT
>clu_miR_200b_3p
TAATACTGCCTGGTAATGATGA
>clu_miR_203_3p
GTGAAATGTTTAGGACCACTTG
>clu_miR_204_1_3p
GGCTGGGAAGGCAAAGGGACGC
>clu_miR_204_2_3p
GCAGGGACAGCAAAGGGATGC
>clu_miR_205_1_3p
GATTTCAGTGGTTTGAAGAGTA
>clu_miR_206_3p
TGGAATGTAAGGAAGTGTGTGG
>clu_miR_20a_1_3p
ACTGCAATGTAAGCACTTGAAG
>clu_miR_20a_5_3p
ACTGCAGTGTGAGCACTTAAAAT
>clu_miR_210ab_3p
CTGTGCGTGTGACAGCGGCTAAC
>clu_miR_212b_1_3p
TAACAGTCTACAGTCATGGCT
>clu_miR_214a_3p
ACAGCAGGCACAGACAGGCAGA
>clu_miR_216a_2_3p
CACAATGGCCTCTGGGATTATG
>clu_miR_216b_3_3p
GCAGTCGCCTGCAGAGACGATC
>clu_miR_216b_4_3p
CACAGAGCTGACTAAGATTCAC
>clu_miR_216_1_3p
ACAATCACCTGGAGAGATTCTG
>clu_miR_217a_3p
CAGCGGTTCCTGATGCACTG
>clu_miR_217b_3p
CAACAGTACCTGATGCATTGCC
>clu_miR_2187b_3p
TTTACAGGCTATGCTAATCTAT
>clu_miR_2188_3p
GCTGTGTGAGGTCAGACCTATC
>clu_miR_218a_2_3p
ACATGGTTCCGTCAAGCGCCAGG
>clu_miR_218a_3p
AACATGGTTCTGTCAAGCACCAT
>clu_miR_218b_1_3p
TTGTGCTTGATCTAACCATGCA
>clu_miR_218b_2_3p
CATGGTTGTGCCAAGTACCTTGG
>clu_miR_219a_3p
AGAGTTGTGCCTGGACATCTGT
>clu_miR_219b_3p
AGAATTGTGTATGGACATCTGT
>clu_miR_219_2_3p
GGAGTTGTGGATGGACATCACGC
>clu_miR_21a_3p
CGACAACAGTCTGTAGGCTGT
>clu_miR_21_1_3p
CAACAGCGGTCTGTGAGCTGGC
>clu_miR_221_1_3p
AGCTACATTGTCTGCTGGGTTT
>clu_miR_22ab_3p
AAGCTGCCAGCTGAAGAACTGT
>clu_miR_22c_3p
AAGCTGCCAGTTGAAGAGCTGT
>clu_miR_23a_1_3p
ATCACATTGCCAGGGATTTCCA
>clu_miR_23b_1_3p
ATCACATTGCCAGGGATTACCA
>clu_miR_23b_5_3p
ATCACATTGCCAGGGATT
>clu_miR_24a_2_3p
TGGCTCAGTTCAGCAGGAACAG
>clu_miR_25_3p
CATTGCACTTGTCTCGGTCTGA
>clu_miR_26a_1_3p
CCTATTCGGGATGACTTGGTTC
>clu_miR_26a_2_3p
CCTATTCATGATTACTTGCACTGG
>clu_miR_26a_3p
CCTATGCTTGGTTACTTGCACT
>clu_miR_26a_3_3p
CCTATTCTTGATTACTTGTTTC
>clu_miR_26b_3p
CCTCTTCCGGATGACTTGGTTC
>clu_miR_27a_1_3p
TTCACAGTGGCTAAGTTCCGC
>clu_miR_27b_3p
TTCACAGTGGCTAAGTTCTGCA
>clu_miR_27c_1_3p
TTCACAGTGGCTAAGTTCAGT
>clu_miR_27c_3p
TTCACAGTGGTTAAGTTCTGC
>clu_miR_29a_1_3p
TAGCACCATTTGAAATCAGTG
>clu_miR_29c_3p
TAGCACCATATGAAATCAGT
>clu_miR_29d_3p
TAGCACCATTTGAAATCGGTT
>clu_miR_301b_3p
CAGTGCAATAGTATTGTCATAGC
>clu_miR_301d_3p
CAGTGCAATAGTATTGTCAAAGC
>clu_miR_30b_1_3p
CTGGGAGAAGGGTGTTTACTCT
>clu_miR_30b_2_3_3p
CTGAGAGAAGGTTGTTTACTTG
>clu_miR_30c_1_3p
CTTTCAGTCGGATGTTTGCAGC
>clu_miR_30c_3_3p
CGGGAGTGGGAATGTTTATCCT
>clu_miR_30d_3p
CTTTCAGTCCGATGTTTGCTCC
>clu_miR_31_3p
CTATGCCATCACATTGCCATC
>clu_miR_338_1_3p
TCCAGCATCAGTGATTTTGTT
>clu_miR_33a_1_3p
CAATGTGCCTGCAGTGCAGTA
>clu_miR_33_3p
CAATGGATCTGCTTTGCAACA
>clu_miR_34_3p
AATCAGCAAGTTTACTGCCGCA
>clu_miR_3618_3p
TACATTAATGAAAAGAACAATG
>clu_miR_365_1_3p
TAATGCCCCTAAAAATCCTTAT
>clu_miR_375_1_3p
TTTGTTCGTTCGGCTCGCGTTA
>clu_miR_429b_3p
TAATACTGTCTGGTAATGCCG
>clu_miR_430a_12_3p
TAAGTGCTGCTTGTTGGGGTAG
>clu_miR_430a_13_3p
ACCCTTACAAAAACACTAACT
>clu_miR_430a_3_3p
TAAGTGCTCCTTGTTGGGGTAG
>clu_miR_430b_1_3p
TAAGTGCTTCTCTTTGGA
>clu_miR_430b_4_3p
TAAGTGCTTCTCTTTGGG
>clu_miR_430b_5_3p
ACCTCAAACGGAGACACTGATG
>clu_miR_430b_7_3p
TAAGTGCTACTCTTTGGGG
>clu_miR_449ab_3p
CAGCTCACTCTGCTCTGCTACC
>clu_miR_451abc_3p
TTCAGTTATGGTAAGGGTTATAC
>clu_miR_457ab_3p
CCAGTATGATATGTGCTGCTCT
>clu_miR_459_3p
CAGGATATCGTTGTTATTGGGG
>clu_miR_460_3p
CACAGCGCATACAATGTGGATG
>clu_miR_462b_3p
GCTGGTTATGGGGTCCGTTTCA
>clu_miR_462c_3p
TAACGGAACCCATAATGCAGCTG
>clu_miR_489_1_3p
TGACATCATATGTACGGCTGCT
>clu_miR_499ab_3p
AACATCACTTTAAGTCTGTGCT
>clu_miR_5100_3p
TCAAATCCCGGACGAGCCCA
>clu_miR_551_3p
GAAACTAAGCGTGGGTGTGGCCT
>clu_miR_7132a_3p
TGAGAAGTTTGGAACAAGTATA
>clu_miR_7132b_3p
TGAGGCGTTTAGAACAAGTTCA
>clu_miR_722_3p
TTTTGCAGAAACGTTTCAGATT
>clu_miR_724_1_3p
CAGCCACACCTTCCTTTTAAGA
>clu_miR_725_1_3p
TTCAGTCATTGTTTCTGGTCGT
>clu_miR_726_3p
TTCACTACTAGCAGAACTCAGA
>clu_miR_730abc_3p
CACAGCGCCTGCAATGTGGAGG
>clu_miR_731abc_3p
AACCGGGAATTTCGTGTCAGCC
>clu_miR_734a_3p
TAAATGCTGCAGAATTGTGCTC
>clu_miR_7552_3p
GAGATATCTCTTAATTGTTTGG
>clu_miR_7a_1_3p
CAACAAGTCATTGTCTCCCTCG
>clu_miR_7a_3_3p
CAACAAATCACAGTCTGCCAAA
>clu_miR_7a_5_3p
CAACAAGTCCCAGTCTACCTCA
>clu_miR_7_3_3p
CAACAAGTCCCAGTCTACCTCT
>clu_miR_8160a_3p
CCAGCACTGGTGTTATTGAGA
>clu_miR_92b_3p
TATTGCACTCGTCCCGGCCTCC
>clu_miR_92_2_3p
TATTGCACTTGTCCCGGCCTGT
>clu_miR_93_3p
ACTGCAAAACCAGCACTTCAGG
>clu_miR_94a_3p
CCAGTGGAGGTGCTGTTACCTG
>clu_miR_96_1_3p
CAATTATGTGTAGTGCCAATAT
>clu_miR_96_2_3_3p
CAAACATGTGTGGTGCCAATAT
>clu_miR_96_4_3p
TTTGGCACTAGCACATTTTTGCT
>clu_miR_99_3p
CAAGCTCGCCTCTGTGGGTCTC
>clu_miR_9a_3_3p
TAAAGCTAGAGAACCGAAAGTA
>clu_miR_9b_3p
TAAAGCTAGAGAACCGAATGTA
>clu_miR_9_2_3p
ATAAAGCTAGATAACCGAAAGT
>clu_miR_nov1_3p
TCCAGGAGCACCACCTTGCTGA
>clu_miR_nov2_3p
AGCTGTCACACTCATCACCGT
>clu_miR_nov3_3p
CCGATCACTGAAAAGAAACACCA
>clu_miR_nov4_3p
TCTGATCCTGCTATGACATGTC
>clu_miR_nov5_3p
TTCTTCTGTGCTGGTCGGTTCG
>clu_miR_nov6_3p
TTCTTCTGTGCTGGTGGTTTC
>clu_miR_nov7_3p
TGATAGGACGCTGCTGCAAAGTG
>clu_miR_nov8_3p
TTCTTCTGTGCTGGTGGGTTC
>clu_let_7a_3_5p
TGAGGTAGTAGGTTGTATAGTT
>clu_let_7b_1_5p
TGAGGTAGTAGGTTGTGTGGTT
>clu_let_7c_5p
TGAGGTAGTAGGTTGTATGGTT
>clu_let_7d_1_5p
TGAGGTAGTTGGTTGTATGGTT
>clu_let_7e_5p
TGAGGTAGTAGATTGAATAGTT
>clu_let_7f_5p
TGAGGTAGTAGATTGTATAGTT
>clu_let_7g_5p
TGAGGTAGTAGTTTGTATAGTT
>clu_let_7h_2_5p
TGAGGTAGTAAATTGTGTTGTT
>clu_let_7i_1_5p
TGAGGTAGTAGTTTGTGCTGTT
>clu_miR_100_2_5p
AACCCGTAGATCCGAACTTGTG
>clu_miR_101a_5p
TCAGTTATGACAGTGCTGATG
>clu_miR_101b_5p
TCAGTTATCATGGTACCGGTGC
>clu_miR_103_5p
AGCCTCTTTACGGTGCTGCCTTGT
>clu_miR_106_5p
TAAAGTGCTTACAGTGCAGGTAG
>clu_miR_10a_2_5p
TACCCTGTAGAACCGAATTTGT
>clu_miR_10c_1_5p
TACCCTGTAGATCCGGATTTGT
>clu_miR_10d_5p
TACCCTGTAGAACCGAATGTG
>clu_miR_122_1_5p
TGGAGTGTGACAATGGTGTTTG
>clu_miR_124_1_5p
CGTGTTCACAGCGGACCTTGAT
>clu_miR_125a_1_5p
TCCCTGAGACCCTTAACCTGTG
>clu_miR_125a_4_5p
TCCCTGAGACCCTAACTTGTG
>clu_miR_125c_5p
ACCCTGAGACCCTAACTTGTGA
>clu_miR_126_5p
CATTATTACTTTTGGTACGCG
>clu_miR_128_2_5p
GGGGCCGTTACACTGTCAG
>clu_miR_129_1_5p
CTTTTTGCGGTCTGGGCTTGC
>clu_miR_130a_1_5p
ACTCTTTCCCTGTTGCACTACT
>clu_miR_130_1_5p
GCCCTTTTTCTGTTGCACTACT
>clu_miR_130_6_5p
GCCCTTTTTCTGTTGTACTACT
>clu_miR_132_1_5p
TAACAGTCTACAGCCATGGTCGT
>clu_miR_132_2_5p
ACCGTGGCTTTAGATTGTTACT
>clu_miR_132_4_5p
ACCGTGGCATTAGATTGTTA
>clu_miR_133a_1_5p
AGCTGGTAAAATGGAACCAAAT
>clu_miR_133b_5p
GCTGGTCAAACGGAACCAAGTC
>clu_miR_135a_5p
TATGGCTTTTTATTCCTATCTGA
>clu_miR_135b_2_5p
TATGGCTTTCTATTCCTATGTG
>clu_miR_135c_5p
TATGGCTTTTTATTCCTATGTG
>clu_miR_135d_5p
TATGGCTTTTTATTCCTACGTG
>clu_miR_137a_5p
ACGGGTATTCTTGGGTGGATAATA
>clu_miR_137_1_5p
ACGGGTATTCTTGGGTTGATAATA
>clu_miR_1388_5p
AGGACTGTCCGACCTGAGAATG
>clu_miR_139_1_5p
TGGAGACCAAGCTCTGTTGG
>clu_miR_139_2_5p
TCTACAGTGCATGTGTCTCCAGT
>clu_miR_140_5p
CAGTGGTTTTACCCTATGGTAG
>clu_miR_142a_2_5p
CATAAAGTAGGAAACACTA
>clu_miR_142_2_5p
CATAAAGTAGAAAGCACTA
>clu_miR_143_5p
GGTGCAGTGCTGCATCTCTGG
>clu_miR_145_1_5p
GTCCAGTTTTCCCAGGAATCCCT
>clu_miR_146a_5p
TGAGAACTGAATTCCATAGATG
>clu_miR_148a_5p
AAGTTCTGTGATACACTTAGACT
>clu_miR_152a_5p
AAGTTCTGTGATACACTCTGACT
>clu_miR_153a_5p
GTCATTCTTGTGGTTTGCAGC
>clu_miR_153b_5p
TCATTCTTGTGGTTTGCAGCT
>clu_miR_153c_5p
GTCATTTTTGTGGTTTGCAGCT
>clu_miR_153_5p
TCATTTTTGTGATGTTGCAGCT
>clu_miR_15a_5p
TAGCAGCACGGAATGGTTTGT
>clu_miR_15c_1_5p
TAGCAGCGCATCATGGTTTGAA
>clu_miR_15c_5p
TAGCAGCACATCATGTTTTGCA
>clu_miR_16a_1_5p
TAGCAGCACGTAAATATTGGAG
>clu_miR_16_5p
TAGCAGCACGTAAATATTGGT
>clu_miR_1788_5p
GGCTTGTTTTAAGTTGCCTGTG
>clu_miR_17_1_5p
CAAAGTGCTTACAGTGCAGGTA
>clu_miR_181a_1_5p
AACATTCAACGCTGTCGGTGA
>clu_miR_181b_1_5p
AACATTCATTGCTGTCGCTGGGT
>clu_miR_181b_3_5p
AACATTCATTGCTGTCGGTGGGT
>clu_miR_182a_5p
TTTGGCAATGGTAGAACTCACA
>clu_miR_183_5p
TATGGCACTGGTAGAATTCACT
>clu_miR_184a_2_5p
CCTTATCACTTTTCCAGCCCAGC
>clu_miR_184b_1_5p
TCCTTATCACTTTTCCAGC
>clu_miR_187_5p
GGCTGCAACACAGGACATGG
>clu_miR_18a_1_5p
TAAGGTGCATCTAGTGTAGTT
>clu_miR_18a_5p
TAAGGTGCATCTAGTGCAGATA
>clu_miR_190a_5p
TGATATGTTTGATATATTAGGTTG
>clu_miR_190b_5p
TGATATGTTTGATATTCGGTTG
>clu_miR_192a_5p
ATGACCTATGAATTGACAGCCA
>clu_miR_193_5p
TGGGTCTTTGCGGGCAAGGTGA
>clu_miR_194b_5p
TGTAACAGCATCTCCATATGG
>clu_miR_196a_1_5p
TAGGTAGTTTCATGTTGTTGGG
>clu_miR_196b_5p
TAGGTAGTTTCAAGTTGTTGGGC
>clu_miR_199_2_5p
CCCAGTGTTCAGACTACCTGTTC
>clu_miR_19a_1_5p
AGTTTTGCATAGTTGCGCTCC
>clu_miR_19a_2_5p
AGTTTTGCATAGTTGCACTA
>clu_miR_19a_3_5p
CTAGTTTTGCATAGTTGCAC
>clu_miR_19a_4_5p
TTTTGCATAGTTGCGCTCCAAG
>clu_miR_19c_1_5p
AGTTTTGCTGGTTTGCATTCAGC
>clu_miR_19c_2_5p
AGTTTTGTTGGTTTGCTGTCAGC
>clu_miR_19c_4_5p
AGTTTTGCTGGTTTGCTTTCAGC
>clu_miR_19d_1_5p
AGCTTTGCAGGGTGGGCAGTATG
>clu_miR_1_2_5p
ACATACTTCTTTATGTACCCATA
>clu_miR_1_3_5p
ACATACTTCTTTATATGCCCATA
>clu_miR_200b_5p
CATCTTACGAGGCAGCATTTGA
>clu_miR_200c_5p
CATCTTACCTCACAGTGCTGGA
>clu_miR_203a_5p
AGTGGTTCTCAACAGTTCAACA
>clu_miR_204_1_5p
TTCCCTTTGTCATCCTATGCCT
>clu_miR_205_1_5p
TCCTTCATTCCACCGGAGTCTG
>clu_miR_206_5p
ACATGCTTCCTTATATACCCATA
>clu_miR_20a_1_5p
TAAAGTGCTTATAGTGCAGGTAG
>clu_miR_210a_5p
AGCCACTGACTAACGCACATT
>clu_miR_212b_1_5p
ACCTTGGCTCTAGACTGCTTACT
>clu_miR_212_1_5p
ACCTTGGCTTTAGACTGCTTACT
>clu_miR_214a_5p
TGCCTGTCTACACTTGCTGTGC
>clu_miR_214b_5p
TGCCTATCTACACTTGCTGTGC
>clu_miR_216a_1_5p
TAATCTCTGCAGGCAACTGTGA
>clu_miR_216a_2_5p
AAATCTCAGCTGGCAACTGTGA
>clu_miR_216b_3_5p
TAATCTCAGCAGGCAACTGCGA
>clu_miR_216b_4_5p
TAATCTCAGCTGGCAACTGTGA
>clu_miR_217a_5p
TACTGCATCAGGAACTGAATGGA
>clu_miR_217b_5p
TACTGCATCAGGAACTGATTGGC
>clu_miR_2187b_5p
TTAATTAGTACAGCCTGT
>clu_miR_2188_5p
AAGGTCCAACCTCACATGTCC
>clu_miR_218a_4_5p
TTGTGCTTGATCTAACCATGTG
>clu_miR_218b_1_5p
TTGTGCTTGATCTAACCATGCA
>clu_miR_219_2_5p
TGATTGTCCAAACGCAATTCTTG
>clu_miR_21a_5p
TAGCTTATCAGACTGGTGTTGG
>clu_miR_221_1_5p
ACCTGGCATACAATGTAGATT
>clu_miR_221_3_5p
ACCTGGCATTCAGTGTAGGATTCTG
>clu_miR_221_4_5p
CTGGCATTCAGTGTAGGA
>clu_miR_222_1_5p
TGCTCAGTAGTCAGTGTAGATC
>clu_miR_222_2_5p
TGCTCAGTAGGCAGTGTAGATC
>clu_miR_22a_5p
AGTTCTTCACTGGCAAGCTTT
>clu_miR_22c_5p
CGTTCTTCACTGGCTAGCTTT
>clu_miR_23a_1_5p
GGGTTCCTGGCACCGTGATTT
>clu_miR_23a_3_5p
GGAATTCCTGGCCGAGTGATT
>clu_miR_23b_1_5p
GGGTTCCTGGCGTGCTGATTT
>clu_miR_23b_5_5p
TCTCTGGCATGGCGATTTGG
>clu_miR_24a_2_5p
GTGCCTGCTGTGCTGATA
>clu_miR_24a_4_5p
TGCCTACTGAACTGGTATCAGT
>clu_miR_24a_5_5p
GTGCCTACTGAGCTGATAA
>clu_miR_24a_6_5p
GTGCCTACTGAGCTGATAATCA
>clu_miR_24b_2_5p
TGCCTACTGAGCTGATAACAGT
>clu_miR_24_2_5p
TGCCTGCTGTGCTGATAATCA
>clu_miR_25_5p
AGGCGGAGACTTGGGCAATTGC
>clu_miR_26b_5p
TTCAAGTAATCCAGGATAGGTT
>clu_miR_26_1_5p
TTCAAGTAATCCAGGATAGGCT
>clu_miR_27a_1_5p
AGGGCTTAGCTCGCTCCGTGAACA
>clu_miR_27b_5p
AGAGCTTAGCTGATTGGTGAACA
>clu_miR_27c_5p
CAGGACTTAACCCACATGTGAGCA
>clu_miR_27e_5p
AGAGCTTAGCTAATTGGTGAGC
>clu_miR_29a_1_5p
CTGGTTTCACATGGTGGTTTAGA
>clu_miR_29b_1_5p
CTGGTTTCAGATAGTGGCTTAGA
>clu_miR_29b_3_5p
ACTGATTTCTTCTGGTGCATAGA
>clu_miR_29b_6_5p
ACCGATTACTTTTGGTGTTCAGA
>clu_miR_29b_8_5p
ACCGTTTTCGTCTGGTGTTCAGA
>clu_miR_29c_5p
CTGATTTCATTTGGTGACGTAG
>clu_miR_29d_5p
TGTTTTCAGATGGTGTTTTAGA
>clu_miR_301b_1_5p
GCTTTGACAATGTTGCACTACT
>clu_miR_301b_5p
GCTTTGACGATGTTGCACTACT
>clu_miR_301d_5p
CTCTGACTTCATTGCACTACT
>clu_miR_30b_1_5p
TGTAAACATCCTACACTCTCAGC
>clu_miR_30b_2_5p
TGTAAACATCCTACACTCAGCT
>clu_miR_30c_1_5p
TGTAAACATCCTTGACTGGAAGCT
>clu_miR_30c_3_5p
TGTAAACATCCTACACTCTCGG
>clu_miR_30d_5p
TGTAAACATCCCCGACTGGAAGC
>clu_miR_31_5p
AGGCAAGATGTTGGCATAGCTG
>clu_miR_338_1_5p
AACAACATCCTGGTGCTGCCTGAGT
>clu_miR_338_3_5p
AACAATATCCTGGTGCTGCCTGAGT
>clu_miR_33_5p
GTGCATTGTAGTTGCATTGC
>clu_miR_34_5p
TGGCAGTGTCTTAGCTGGTTGT
>clu_miR_3618_5p
TGTGATTTCCAATAATTGAGA
>clu_miR_365_1_5p
AGGGACTTTTAGGGGCAGCTGTG
>clu_miR_375_2_5p
ACGTTGAGCCACACGTACAATA
>clu_miR_429b_5p
GTCTTACCAGACATGGTT
>clu_miR_430a_12_5p
ACCCTTACAAAAACACTAACTT
>clu_miR_430b_1_5p
ACCTCAAACGGAAACACTGATG
>clu_miR_430b_2_5p
ACCTCAAACGTAGACACTGATG
>clu_miR_430b_3_5p
ACCTCAAACGGAGACCCTGATG
>clu_miR_430b_4_5p
ACCCCAAACGGAGACACTGATG
>clu_miR_430b_5_5p
ACCTCAAACGGAGACACTGATG
>clu_miR_430b_6_5p
ACCTCACACGGAGACACTGATG
>clu_miR_430b_8_5p
ACCTCAAACGGATACACTGATG
>clu_miR_449a_5p
AGGCAGTGTAATGTTAGCTGA
>clu_miR_451a_5p
AAACCGTTACCATTACTGAGT
>clu_miR_457a_5p
TAGCAGCACATCATTACTGGTA
>clu_miR_459_5p
TCAGTAACAAGGATTCATC
>clu_miR_460_5p
CCTGCATTGTACACACTGTGCG
>clu_miR_462a_5p
TAACGGAACCCATAATGCAGCTG
>clu_miR_489_1_5p
TGGTCGTATGTATGACGTCATT
>clu_miR_499a_5p
TTAAGACTTGCAGTGATGTTTA
>clu_miR_5100_5p
GGCTCGTTGGTCTAGGGGTATGATT
>clu_miR_551_5p
GAAACTAAGCGTGGGTGTGGCCT
>clu_miR_7132a_1_5p
GACTTGGTCAAAGCTCCTCAGT
>clu_miR_7132b_5p
GACTTGGTCAAAGCTCCTCAGC
>clu_miR_722_5p
TTTGAAACGTTTTAGCCAAA
>clu_miR_724_1_5p
TTAAAGGGAATTTGCGACTGTT
>clu_miR_725_1_5p
TGCTGGAAACTTTGCCTGGTAATT
>clu_miR_726_5p
GGAATTCCGCTAGTTCTGAACT
>clu_miR_730a_5p
TCCTCATTGTGCATGCTGTGTG
>clu_miR_731a_5p
AATGACACGTTTTCTCCCGGATT
>clu_miR_734a_5p
GAACTATTCTGCAACATTTGTT
>clu_miR_7552_5p
TTACAATTAAAGGATATTTCTCGT
>clu_miR_7_3_5p
TGGAAGACTAGTGATTTTGTTGT
>clu_miR_8160a_5p
AGAATAATGCCAGCAGTCGGTC
>clu_miR_92a_1_5p
AGGTTGGGAGAGGGAGCAATGC
>clu_miR_92b_5p
AGGTCCGGGATGCGGTGCACTGTT
>clu_miR_92_2_5p
AGGTGGGGATTAGTAGCAATGCT
>clu_miR_93_5p
AAAAGTGCTGTTTGTGCAGGTAG
>clu_miR_94a_5p
TGTAACAGCAACTCCATGTGGA
>clu_miR_96_1_5p
TTTGGCACTAGCACATTTTTGCT
>clu_miR_99_5p
AACCCGTAGATCCGATCTTGT
>clu_miR_9_2_5p
TCTTTGGTTATCTAGCTGTATG
>clu_miR_nov1_5p
TGCAATGAGGTCCCTCTGACAGA
>clu_miR_nov2_5p
AGTGATGAGTGTGACAGCTGTG
>clu_miR_nov3_5p
ATTGTTTCTTTTCAGTGATCGGCC
>clu_miR_nov4_5p
CTTGTCATAGCAGGACAAAC
>clu_miR_nov5_5p
TTCCCACCGGCACAGAGGACGT
>clu_miR_nov7_5p
CATTGCAACTCATCTCTATCAGC
>clu_miR_nov8_5p
TTTCCACCGGCACAGAGGACGT
>clu_miR_nov1_3p
TCCAGGAGCACCACCTTGCTGA
>clu_miR_nov2_3p
AGCTGTCACACTCATCACCGT
>clu_miR_nov3_3p
CCGATCACTGAAAAGAAACACCA
>clu_miR_nov4_3p
TCTGATCCTGCTATGACATGTC
>clu_miR_nov5_3p
TTCTTCTGTGCTGGTCGGTTCG
>clu_miR_nov6_3p
TTCTTCTGTGCTGGTGGTTTC
>clu_miR_nov7_3p
TGATAGGACGCTGCTGCAAAGTG
>clu_miR_nov8_3p
TTCTTCTGTGCTGGTGGGTTC
