# Supplementary material for: Characterization of miRNAs in Embryonic, Larval, and Adult Lumpfish Provides a Reference miRNAome for Cyclopterus lumpus
Source: Biology (Basel). 2022 Jan 13;11(1):130. doi: 10.3390/biology11010130 (PMC8773022; doi:10.3390/biology11010130)
Supplement: Supplementary file 1 [file biology-11-00130-s001.zip › Table S1.xlsx]

## Sheet: Sheet1
TABLE S1. Concentration and quality of RNA samples
Tissue samples for qPCR	Concentration (ng/µl)	260/280	260/230
Brain 1	183	2.2	1.7
Brain 2	227	2.2	1.22
Brain 3	905	2.1	1.9
Brain 4	105	2.18	1.78
Muscle 1	158.74	2.25	1.5
Muscle 2	128.68	2.1	1.6
Muscle 3	182	2.23	1.83
Muscle 4	100	2.22	1.7
Gill 1	965.46	2.22	2.03
Gill 2	790.18	2.17	2.14
Gill 3	766	2.31	1.93
Gill 4	640	2.2	1.94
Gill 5	522	2.26	1.94
Liver 1	3250.2	2.21	2.16
Liver 2	261.56	2.2	1.5
Liver 3	904	2.16	1.95
Liver 4	653	2.29	2.01
Liver 5	887	2.23	2.1
Spleen 1	292.16	2.146	2.1
Spleen 2	240.99	2.147	2.1
Spleen 3	542	2.19	1.95
Spleen 4	904	2.1	1.9
Spleen 5	916	2.1	1.9
Head kidney 1	621.89	2.204	2.3
Head kidney 2	203.28	2.119	2.1
Head kidney 3	530	2.22	1.7
Head kidney 4	921	2.13	1.83
Head kidney 5	477	2.25	1.8
Embryo 1	392.83	2.189	2.1
Embryo 2	323.63	2.168	1.76
Larvae 1	319.55	2.207	2.03
Larvae 2	343.29	2.108	1.72
