# Supplementary material for: Characterization of miRNAs in Embryonic, Larval, and Adult Lumpfish Provides a Reference miRNAome for Cyclopterus lumpus
Source: Biology (Basel). 2022 Jan 13;11(1):130. doi: 10.3390/biology11010130 (PMC8773022; doi:10.3390/biology11010130)
Supplement: Supplementary file 1 [file biology-11-00130-s001.zip › Table S2.xlsx]

## Sheet: Sheet1
TABLE S2. Descriptive data from small RNA sequenced samples in Bioproject PRJNA679415
Tissue/Dev.stage	sample ID	Conc. (ng/µl)	A260/280	A260/230	Total # reads	Trimmed, filtered reads1	Accession	Biosample_accession	Total number of mature miRNAs2	Percentage of reads mapped as miRNAs3
Brain 1	67-Brain-1	593.95	2.2	2	12116953	6361511 (52%)	SRR13765648	SAMN18029349	4961386	77.99
Brain 2	68-Brain-2	183	2.2	1.7	9646296	5906323 (61%)	SRR13106177	SAMN16833297	5387951	91.22
Muscle 1	69-Muscle 1	158.74	2.25	1.5	10460704	4605604 (44%)	SRR13106176	SAMN16833298	2525886	54.84
Muscle 2	70-Muscle 2	128.68	2.1	1.6	10404114	5380735 (51%)	SRR13106170	SAMN16833299	4296199	79.84
Gill 1	71-Gill 1	965.46	2.22	2.03	11570273	5613062 (48%)	SRR13106169	SAMN16833300	3751167	66.83
Gill 2	72-Gill 2	790.18	2.17	2.14	13266946	6940075 (52%)	SRR13106168	SAMN16833301	5953399	85.78
Liver 1	73-Liver 1	3250.2	2.21	2.16	10931091	5938295 (54%)	SRR13106167	SAMN16833302	4538716	76.44
Liver 2	74-Liver 2	261.56	2.2	1.5	10682707	6648705 (62%)	SRR13106166	SAMN16833303	5983415	89.99
Spleen 1	75-Spleen 1	292.16	2.146	2.1	8877891	6233429 (70%)	SRR13106165	SAMN16833304	5342020	85.7
Spleen 2	76-Spleen 2	240.99	2.147	2.1	6658641	4505739 (67%)	SRR13106164	SAMN16833305	4064239	90.2
Head kidney 1	77-Head kidney 1	621.89	2.204	2.3	9057331	4601852 (50%)	SRR13106163	SAMN16833306	2798065	60.8
Head kidney 2	78-Head kidney 2	203.28	2.119	2.1	8017261	5389983 (67%)	SRR13106175	SAMN16833307	4759123	88.3
Embryo 1	79-Egg 1	392.83	2.189	2.1	9271625	5377230 (58%)	SRR13106174	SAMN16833308	4526412	84.17
Embryo 2	80-Egg 2	323.63	2.168	1.76	9171557	6179972 (67%)	SRR13106173	SAMN16833309	5563082	90.02
Larvae 1	81-Larva 1	319.55	2.207	2.03	9532449	6296213 (66%)	SRR13106172	SAMN16833310	5695154	90.45
Larvae 2	82-Larva 2	343.29	2.108	1.72	10423155	6437206 (61%)	SRR13106171	SAMN16833311	5716660	88.8
1Total number of reads after removal of adapter and size filtering (reads less than 18 nt's or larger than 24 nt's were removed)
2Total number of reads mapped as mature miRNAs
3Percentage of total reads mapped as mature miRNAs
