# Supplementary material for: Characterization of miRNAs in Embryonic, Larval, and Adult Lumpfish Provides a Reference miRNAome for Cyclopterus lumpus
Source: Biology (Basel). 2022 Jan 13;11(1):130. doi: 10.3390/biology11010130 (PMC8773022; doi:10.3390/biology11010130)
Supplement: Supplementary file 1 [file biology-11-00130-s001.zip › Table S3.xlsx]

## Sheet: Sheet1
TABLE S3. All evolutionarily conserved and novel lumpfish miRNA genes discovered in different organs and developmental stages.
miRNA gene1	Precursor (5' to 3')2	5p mature (5' to 3')3	3p mature (5' to 3')3	Arm dominance4	Copy number5	locus1	locus2	locus3	locus4	locus5	locus6
clu-let-7a-1	ugagguaguagguuguauaguuuuagggucacacccgcacugggagauaacuauucaaccuacugucuuu	ugagguaguagguuguauagu	cuauucaaccuacugucuuu	5p	1	jcf7180000028186:848736..848806:-
clu-let-7a-2	ugagguaguagguuguauaguuuuagggucauuccaagcugucagaugacuauacaacauacugucuuuc	ugagguaguagguuguauagu	cuauacaacauacugucuuuc	5p	1	jcf7180000033681:412846..412916:+
clu-let-7a-3	ugagguaguagguuguauaguuuuagggucauuccaagcugucagaugacuauacaacauacugucuuucc	ugagguaguagguuguauaguu	cuauacaacauacugucuuucc	5p	1	jcf7180000033681:412846..412917:+
clu-let-7a-4	ugagguaguagguuguauaguuuggugggugggauugcacccugcuccggugauaacuauacagucuauugccuuccc	ugagguaguagguuguauagu	cuauacagucuauugccuuccc	5p	1	jcf7180000028073:423242..423320:-
clu-let-7a-5	ugagguaguagguuguauaguucagagugacaccacaggagauaacuguacagccuccuagcuuuc	ugagguaguagguuguauagu	cuguacagccuccuagcuuuc	5p	1	jcf7180000033723:867732..867798:+
clu-let-7a-6	ugagguaguagguuguauaguuugugggaucgaguaaauccuacucaggugauaacuacacagccaauuaccuuccu	ugagguaguagguuguauagu	cuacacagccaauuaccuuccu	5p	1	jcf7180000028352:136137..136214:+
clu-let-7a-7	ugagguaguagguuguauaguuugagggucacacccuuccagucagauaacuauacaauguacugucuuucc	ugagguaguagguuguauagu	cuauacaauguacugucuuucc	5p	1	jcf7180000028112:607461..607533:+
clu-let-7b-1	ugagguaguagguugugugguuucaggguuguuauuuuaccccaucaggagauaacuagacaaucuacugccuuccc	ugagguaguagguugugugguu	cuagacaaucuacugccuuccc	5p	1	jcf7180000033681:413503..413580:+
clu-let-7b-2	ugagguaguagguugugugguuucaggguuguuauuuuaccccaucaggagauaacuagacaaucuacugccuucc	ugagguaguagguugugugguu	cuagacaaucuacugccuucc	5p	1	jcf7180000033681:413503..413579:+
clu-let-7c	ugagguaguagguuguaugguuuagaauuacacccugggaguuaacuguacaaccuucuagcuuuc	ugagguaguagguuguaugguu	cuguacaaccuucuagcuuuc	5p	1	jcf7180000029895:13720..13786:+
clu-let-7d-1	ugagguaguugguuguaugguuucgcauuauaaacagcauggagauaacucuacaaccuucuagcuuucc	ugagguaguugguuguaugguu	cucuacaaccuucuagcuuucc	5p	1	jcf7180000034409:1554481..1554551:+
clu-let-7d-2	ugagguaguugguuguaugguuucgcaucauaaacagccuggagauaacuguacaaccuucuagcuuuc	ugagguaguugguuguaugguu	cuguacaaccuucuagcuuuc	5p	1	jcf7180000033692:199924..199993:+
clu-let-7e	ugagguaguagauugaauaguugugagguuguguaaccucuuuuugagauaacuauacaaucuacugucuuucc	ugagguaguagauugaauaguu	cuauacaaucuacugucuuucc	5p	1	jcf7180000028073:423522..423596:-
clu-let-7e-1	ugagguaguagauugaauaguugugggguucguguccucccucugagauaacuauacagucuacugucuuucc	ugagguaguagauugaauagu	cuauacagucuacugucuuucc	5p	1	jcf7180000028352:135712..135785:+
clu-let-7e-2	ugagguaguagauugaauaguugugagguuguguaaccucuuuuugagauaacuauacaaucuacugucuuu	ugagguaguagauugaauagu	cuauacaaucuacugucuuu	5p	1	jcf7180000028073:423524..423596:-
clu-let-7f	ugagguaguagauuguauaguuuuaggguuuugauuuugcccuguuugggagauaacuauacaauuuauugccuuccc	ugagguaguagauuguauaguu	cuauacaauuuauugccuuccc	5p	1	jcf7180000028186:848548..848626:-
clu-let-7g	ugagguaguaguuuguauaguuuuaggaucacaccagaucugggagauaacuauacaaccuacugucuuucu	ugagguaguaguuuguauaguu	cuauacaaccuacugucuuucu	5p	1	jcf7180000033706:43779..43851:-
clu-let-7g-1	ugagguaguaguuuguauaguuuuaggaucacaccagaucugggagauaacuauacagucuacugucuuucc	ugagguaguaguuuguauaguu	cuauacagucuacugucuuucc	5p	1	jcf7180000028073:1898875..1898947:-
clu-let-7g-2	ugagguaguaguuuguauaguuuuaggaucacaccagaucugggagauaacuauacaaccuacugucuuu	ugagguaguaguuuguauaguu	cuauacaaccuacugucuuu	5p	1	jcf7180000033706:43781..43851:-
clu-let-7h	ugagguaguaaauuguguuguuguggggugugggauauugcaaccccuaauuuggagauacaacuauacaacuuacugccuuu	ugagguaguaaauuguguugu	cuauacaacuuacugccuuu	5p	1	jcf7180000033706:43346..43429:-
clu-let-7h-1	ugagguaguaaguuguguuguuguuggggaucaggauugugcaccccguucaggagauaacuauacaauuuacugccuuccu	ugagguaguaaguuguguugu	cuauacaauuuacugccuuccu	5p	1	jcf7180000028073:1898625..1898707:-
clu-let-7h-2	ugagguaguaaauuguguuguuguggggugugggauauugcaaccccuaauuuggagauacaacuauacaacuuacugccuuuca	ugagguaguaaauuguguuguu	cuauacaacuuacugccuuuca	5p	1	jcf7180000033706:43344..43429:-
clu-let-7i	ugagguaguaguuugugcuguugguuggguugugacacugcccgcuauggagaugacugcgcaagcuacugccuugc	ugagguaguaguuugugcugu	cugcgcaagcuacugccuugc	5p	1	jcf7180000028112:350078..350155:-
clu-let-7i-1	ugagguaguaguuugugcuguugguuggguugugacacugcccgcuauggagaugacugcgcaagcuacugccuugcu	ugagguaguaguuugugcuguu	cugcgcaagcuacugccuugcu	5p	1	jcf7180000028112:350077..350155:-
clu-let-7i-2	ugagguaguaguuugugcuguuggucgggcugucacauugccccauguggagaugacugcgcaaucuacugccuugc	ugagguaguaguuugugcugu	cugcgcaaucuacugccuugc	5p	1	jcf7180000033681:274501..274578:-
clu-let-7i-3	ugagguaguaguuugugcuguuggucgggcugucacauugccccauguggagaugacugcgcaaucuacugccuugcc	ugagguaguaguuugugcuguu	cugcgcaaucuacugccuugcc	5p	1	jcf7180000033681:274500..274578:-
clu-let-7j	ugagguaguagguuguauaguuuuagggucacacccgcacugggagauaacuauucaaccuacugucuuucu	ugagguaguagguuguauaguu	cuauucaaccuacugucuuucu	5p	1	jcf7180000028186:848734..848806:-
clu-mir-100-2	aacccguagauccgaacuuguggugacuggcugcacaagcucguaucuauagguaug	aacccguagauccgaacuugug	caagcucguaucuauagguaug	5p	1	jcf7180000033723:867074..867131:+
clu-mir-101a	ucaguuaugacagugcugaugcuguccacaucgaagguacaguacugugauaacugaag	ucaguuaugacagugcugaug	uacaguacugugauaacugaag	3p	1	jcf7180000028005:2497120..2497179:-
clu-mir-101b	ucaguuaucaugguaccggugcuguguccaucucaaguacaguacuaugauaacugaag	ucaguuaucaugguaccggugc	uacaguacuaugauaacugaag	3p	1	jcf7180000033687:413027..413086:+
clu-mir-103	agccucuuuacggugcugccuuguggcaucuugaucaagcagcauuguacagggcuauga	agccucuuuacggugcugccuugu	agcagcauuguacagggcuauga	3p	1	jcf7180000028024:509894..509954:-
clu-mir-106	uaaagugcuuacagugcagguagugaugauaaccuggccuacugcagugugagcacuucuu	uaaagugcuuacagugcagguag	acugcagugugagcacuucuu	5p	1	jcf7180000028017:404031..404092:+
clu-mir-106a	uaaagugcuuacagugcagguagugaugauaaccuggccuacugcagugugagcacuucu	uaaagugcuuacagugcagguag	acugcagugugagcacuucu	5p	1	jcf7180000028017:404031..404091:+
clu-mir-106b	uaaagugcuuacagugcagguagugaugauaaccuggccuacugcagugugagcacuuc	uaaagugcuuacagugcagguag	acugcagugugagcacuuc	5p	1	jcf7180000028017:404031..404090:+
clu-mir-10a-2	uacccuguagaaccgaauuugugugaaaugcaaacagucgcaaauacgucucuacaggaaua	uacccuguagaaccgaauuugu	caaauacgucucuacaggaaua	5p	1	jcf7180000028073:1054936..1054998:-
clu-mir-10b-1	uacccuguagaaccgaauuugugugaaaugcaaacagucgcaaauacgucucuacaggaau	uacccuguagaaccgaauuugu	caaauacgucucuacaggaau	5p	1	jcf7180000028073:1054937..1054998:-
clu-mir-10b-2	uacccuguagaaccgaauuugugugauaaaaccacaaucacagauucgauucuaggggag	uacccuguagaaccgaauuugu	cagauucgauucuaggggag	5p	1	jcf7180000034438:2902352..2902412:-
clu-mir-10b-3	uacccuguagaaccgaauuugugugauaaaaccacaaucacagauucgauucuaggggagu	uacccuguagaaccgaauuugu	cagauucgauucuaggggagu	5p	1	jcf7180000034438:2902351..2902412:-
clu-mir-10c-1	uacccuguagauccggauuuguguacaaaucauuaaaacaaucacaaauucgcuucuagggga	uacccuguagauccggauuugu	caaauucgcuucuagggga	5p	1	jcf7180000028187:866702..866765:-
clu-mir-10c-2	uacccuguagauccggauuuguguacaaaucauuaaaacaaucacaaauucgcuucuaggggagu	uacccuguagauccggauuugu	caaauucgcuucuaggggagu	5p	1	jcf7180000028187:866700..866765:-
clu-mir-10c-3	acccuguagauccggauuuguguacaaaucauuaaaacaaucacaaauucgcuucuaggggagu	acccuguagauccggauuugug	caaauucgcuucuaggggagu	5p	1	jcf7180000028187:866700..866764:-
clu-mir-10d	uacccuguagaaccgaauguguguggagcugccucggucacagauuggguucuaggggaguc	uacccuguagaaccgaaugug	agauuggguucuaggggaguc	5p	1	jcf7180000033861:49889..49951:+
clu-mir-1-1	cauacuucuuuauguacccauaugaacauaugacagcuauggaauguaaagaaguauguau	cauacuucuuuauguacccaua	uggaauguaaagaaguauguau	3p	1	jcf7180000029458:138793..138854:-
clu-mir-1-2	acauacuucuuuauguacccauaugaacauaugacagcuauggaauguaaagaaguauguau	acauacuucuuuauguacccaua	uggaauguaaagaaguauguau	3p	1	jcf7180000029458:138793..138855:-
clu-mir-122-1	uggagugugacaaugguguuuguguccuguguaucaaacgccauuaucacacuaaaua	uggagugugacaaugguguuug	aacgccauuaucacacuaaaua	5p	1	jcf7180000033683:232702..232760:+
clu-mir-122-2	uggagugugacaaugguguuuguguccuguguaucaaacgccauuaucacacuaaau	uggagugugacaaugguguuu	aaacgccauuaucacacuaaau	5p	1	jcf7180000033683:232702..232759:+
clu-mir-124-1	cguguucacagcggaccuugauuuaaauguccauacaauuaaggcacgcggugaaugc	cguguucacagcggaccuugau	uaaggcacgcggugaaugc	5p	1	jcf7180000028069:676729..676787:-
clu-mir-124-3	cguguucacagcggaccuugauuuaaugucuuacaauuaaggcacgcggugaaugc	cguguucacagcggaccuugau	uaaggcacgcggugaaugc	5p	1	jcf7180000033795:821825..821881:-
clu-mir-124-5	cguguucacagcggaccuugauuuaauguccauacaauuaaggcacgcggugaaugc	cguguucacagcggaccuugau	uaaggcacgcggugaaugc	5p	1	jcf7180000029500:8861..8918:+
clu-mir-125a-1	ucccugagacccuuaaccugugaugauaugaaaggucacaggugagguccuugggaaca	ucccugagacccuuaaccugug	caggugagguccuugggaaca	5p	1	jcf7180000033692:204475..204534:+
clu-mir-125a-2	ucccugagacccuuaaccugugaggucaaagcaggucacaggugagguccucgggaaca	ucccugagacccuuaaccugug	acaggugagguccucgggaaca	5p	1	jcf7180000034409:1560834..1560893:+
clu-mir-125a-3	ucccugagacccuuaaccugugaugauaugaaaggucacaggugagguccuugggaac	ucccugagacccuuaaccugug	acaggugagguccuugggaac	5p	1	jcf7180000033692:204475..204533:+
clu-mir-125a-4	ucccugagacccuaacuugugagcucuccugauaacauaucacggguuaggcucuugggacgc	ucccugagacccuaacuugug	acggguuaggcucuugggacgc	5p	1	jcf7180000029895:21434..21497:+
clu-mir-125b-1	ucccugagacccuaacuugugccguuuugcugugaugugcacggguugggcucuugggagcu	ucccugagacccuaacuugug	acggguugggcucuugggagcu	5p	1	jcf7180000033723:872135..872197:+
clu-mir-125b-2	ucccugagacccuaacuugugagcucuccugauaacauaucacggguuaggcucuugggacg	ucccugagacccuaacuugug	acggguuaggcucuugggacg	5p	1	jcf7180000029895:21434..21496:+
clu-mir-125b-3	ucccugagacccuaacuugugagcucuccugauaacauaucacggguuaggcucuugggac	ucccugagacccuaacuugug	acggguuaggcucuugggac	5p	1	jcf7180000029895:21434..21495:+
clu-mir-125c	acccugagacccuaacuugugacguugugcuuucauguccacggguugggcucucgggagcu	acccugagacccuaacuuguga	acggguugggcucucgggagcu	5p	1	jcf7180000030521:24873..24935:+
clu-mir-126	cauuauuacuuuugguacgcgcuaugccacucucaacucguaccgugaguaauaaugca	cauuauuacuuuugguacgcg	ucguaccgugaguaauaaugca	3p	1	jcf7180000029707:44522..44581:-
clu-mir-128-2	ggggccguuacacugucagagauguaguuugagggucucacagugaaccggucucuuu	ggggccguuacacugucag	ucacagugaaccggucucuuu	3p	1	jcf7180000028063:725466..725524:+
clu-mir-129-1	cuuuuugcggucugggcuugcuguucauaacuauuaaucugggaagcccuuaccccaaaaagcau	cuuuuugcggucugggcuugc	aagcccuuaccccaaaaagcau	5p	1	jcf7180000034324:164635..164700:-
clu-mir-129-2	cuuuuugcggucugggcuugcugucacacgacuauccaggaagcccuuaccccaaaaagcau	cuuuuugcggucugggcuugc	aagcccuuaccccaaaaagcau	5p	1	jcf7180000027994:651252..651314:-
clu-mir-129-3	cuuuuugcggucugggcuugcugugcauacaugacucugggaagcccuuaccccaaaaagcau	cuuuuugcggucugggcuugc	aagcccuuaccccaaaaagcau	5p	1	jcf7180000034480:197259..197322:+
clu-mir-129-4	cuuuuugcggucugggcuugcuguuccuaaggcaguagccaggaagcccuuaccccaaaaagu	cuuuuugcggucugggcuugc	gaagcccuuaccccaaaaagu	5p	1	jcf7180000033731:296502..296565:-
clu-mir-129-5	cuuuuugcggucugggcuugcuguuccuaaggcaguagccaggaagcccuuaccccaaaaaguau	cuuuuugcggucugggcuugc	aagcccuuaccccaaaaaguau	5p	1	jcf7180000033731:296500..296565:-
clu-mir-1-3	acauacuucuuuauaugcccauaugaacacgagcaacuauggaauguaaagaaguauguau	acauacuucuuuauaugcccaua	uggaauguaaagaaguauguau	3p	1	jcf7180000029984:29941..30002:+
clu-mir-130-1	gcccuuuuucuguugcacuacuggacauugagaugagcagugcaauauuaaaagggca	gcccuuuuucuguugcacuacu	cagugcaauauuaaaagggca	3p	1	jcf7180000033715:965250..965308:-
clu-mir-130-2	gcccuuuuucuguugcacuacuggacauugagaugagcagugcaauauuaaaagggc	gcccuuuuucuguugcacuacu	cagugcaauauuaaaagggc	5p	1	jcf7180000033715:965251..965308:-
clu-mir-130-3	gcccuuuuucuguugcacuacuggacauugagaugagcagugcaauauuaaaaggg	gcccuuuuucuguugcacuacu	cagugcaauauuaaaaggg	5p	1	jcf7180000033715:965252..965308:-
clu-mir-130-4	gcccuuuuucuguuguacuacugugaaaucagaugagcagugcaauauuaaaagggca	gcccuuuuucuguuguacuac	cagugcaauauuaaaagggca	3p	1	jcf7180000033459:66023..66081:+
clu-mir-130-5	ccuuuuucuguuguacuacugugaaaucagaugagcagugcaauauuaaaaggg	ccuuuuucuguuguacuacug	cagugcaauauuaaaaggg	3p	1	jcf7180000033459:66025..66079:+
clu-mir-130-6	gcccuuuuucuguuguacuacugugaaaucagaugagcagugcaauauuaaaagggc	gcccuuuuucuguuguacuacu	cagugcaauauuaaaagggc	5p	1	jcf7180000033459:66023..66080:+
clu-mir-130a-1	acucuuucccuguugcacuacugugggaggcgcagcaagcagugcaauaaugaaagggca	acucuuucccuguugcacuacu	cagugcaauaaugaaagggca	5p	1	jcf7180000033459:74598..74658:+
clu-mir-130a-2	acucuuucccuguugcacuacugugggaggcgcagcaagcagugcaauaaugaaaggg	acucuuucccuguugcacuacu	cagugcaauaaugaaaggg	5p	1	jcf7180000033459:74598..74656:+
clu-mir-130a-3	acucuuucccuguugcacuacugugggaggcgcagcaagcagugcaauaaugaaagggc	acucuuucccuguugcacuacu	cagugcaauaaugaaagggc	5p	1	jcf7180000033459:74598..74657:+
clu-mir-132-1	accguggcuuuagauuguuacucuagcaacagcaccaugguaacagucuacagccauggucgu	uaacagucuacagccauggucgu	accguggcuuuagauuguuacu	5p	1	jcf7180000034510:539152..539215:+
clu-mir-132-2	accguggcuuuagauuguuacucuagcaacagcaccaugguaacagucuacagccauggucg	accguggcuuuagauuguuacu	uaacagucuacagccauggucg	3p	1	jcf7180000034510:539152..539214:+
clu-mir-132-4	accguggcauuagauuguuacuguagcaacaccaccagugguaacagucuacagccauggucg	accguggcauuagauuguua	uaacagucuacagccauggucg	3p	1	jcf7180000034443:2867926..2867989:+
clu-mir-133a-1	agcugguaaaauggaaccaaaucaacuguucaauggauuugguccccuucaaccagcugu	agcugguaaaauggaaccaaau	uugguccccuucaaccagcugu	3p	1	jcf7180000029984:45012..45072:+
clu-mir-133a-2	agcugguaaaauggaaccaaaucaccucucgaauggauuugguccccuucaaccagcugu	agcugguaaaauggaaccaaau	uugguccccuucaaccagcugu	3p	1	jcf7180000029458:135519..135579:-
clu-mir-133b	gcuggucaaacggaaccaagucagguguuucugugagguuugguccccuucaaccagcuac	gcuggucaaacggaaccaaguc	uugguccccuucaaccagcuac	3p	1	jcf7180000027995:1448748..1448809:-
clu-mir-133b-2	gcuggucaaacggaaccaagucagguguuucugugagguuugguccccuucaaccagcu	gcuggucaaacggaaccaaguc	uuugguccccuucaaccagcu	3p	1	jcf7180000027995:1448750..1448809:-
clu-mir-135a	uauggcuuuuuauuccuaucugacuguacugaugguucauauagggauggaagccaugca	uauggcuuuuuauuccuaucuga	uauagggauggaagccaugca	5p	1	jcf7180000028496:232749..232809:-
clu-mir-135b-2	uauggcuuucuauuccuaugugaguucguucuaacauuucauguaggguuuaaagccauugg	uauggcuuucuauuccuaugug	auguaggguuuaaagccauugg	5p	1	jcf7180000033742:419999..420061:+
clu-mir-135c	uauggcuuuuuauuccuaugugaugaugaauaauguucguguaggaauagaagccguuuu	uauggcuuuuuauuccuaugug	guguaggaauagaagccguuuu	5p	1	jcf7180000034411:110370..110430:-
clu-mir-135d	uauggcuuuuuauuccuacgugaugguagauggguucauguaggaguagaagccacu	uauggcuuuuuauuccuacgug	auguaggaguagaagccacu	5p	1	jcf7180000028500:62687..62744:-
clu-mir-137	cacggguauucuuggguugauaauacagauguggauguuauugcuugagaauacgcguag	cacggguauucuuggguugaua	uuauugcuugagaauacgcguag	3p	1	jcf7180000033464:592463..592523:+
clu-mir-137-1	acggguauucuuggguugauaauacagaugucgauguuauugcuugagaauacgcguag	acggguauucuuggguugauaaua	uuauugcuugagaauacgcguag	3p	1	jcf7180000033694:28034..28093:+
clu-mir-137-2	cacggguauucuuggguugauaauacagaugucgauguuauugcuugagaauacgcguag	cacggguauucuuggguugaua	uuauugcuugagaauacgcguag	3p	1	jcf7180000033694:28033..28093:+
clu-mir-137a	acggguauucuuggguggauaauacggaucacguuguuauugcuuaagaauacgcguag	acggguauucuuggguggauaaua	uauugcuuaagaauacgcguag	3p	1	jcf7180000028364:223790..223849:-
clu-mir-137b	acggguauucuuggguugauaauacagauguggauguuauugcuugagaauacgcguag	acggguauucuuggguugauaaua	uuauugcuugagaauacgcguag	3p	1	jcf7180000033464:592464..592523:+
clu-mir-1388	aggacuguccgaccugagaauguugguuucaggcucaaucucaggcccgucagcccaug	aggacuguccgaccugagaaug	aucucaggcccgucagcccaug	5p	1	jcf7180000029977:13582..13641:-
clu-mir-139-1	ucuacagugcaugugucuccaguauguuagugaugcuacuggagaccaagcucuguugg	uggagaccaagcucuguugg	ucuacagugcaugugucuccagu	3p	1	jcf7180000028104:762103..762162:+
clu-mir-139-2	ucuacagugcaugugucuccaguauguuagugaugcuacuggagaccaagcucuguugga	ucuacagugcaugugucuccagu	uggagaccaagcucuguugga	5p	1	jcf7180000028104:762103..762163:+
clu-mir-139-3	ucuacagugcaugugucuccaguauguuagugaugcuacuggagaccaagcucuguuggaau	ucuacagugcaugugucuccagu	uggagaccaagcucuguuggaau	5p	1	jcf7180000028104:762103..762165:+
clu-mir-1-4	cauacuucuuuauaugcccauaugaacacgagcaacuauggaauguaaagaaguauguau	cauacuucuuuauaugcccaua	uggaauguaaagaaguauguau	3p	1	jcf7180000029984:29942..30002:+
clu-mir-140	cagugguuuuacccuaugguaggugacaucaugcuguucuaccacaggguagaaccacgga	cagugguuuuacccuaugguag	uaccacaggguagaaccacgga	3p	1	jcf7180000028823:76062..76123:+
clu-mir-142-2	cauaaaguagaaagcacuacuaaacuucaauacacaguguaguguuuccuacuuuaugga	cauaaaguagaaagcacua	guaguguuuccuacuuuaugga	3p	2	jcf7180000028076:1244..1304:+	jcf7180000028283:8263..8323:-
clu-mir-142a	cauaaaguagaaagcacuacuaaacucaucgccacaguguaguguuuccuacuuuaugga	cauaaaguagaaagcacua	guaguguuuccuacuuuaugga	3p	1	jcf7180000033789:664916..664976:-
clu-mir-142a-2	cauaaaguaggaaacacuacacuguggcgaugaguuuaguagugcuuucuacuuuaugga	cauaaaguaggaaacacua	guagugcuuucuacuuuaugga	3p	1	jcf7180000033789:664918..664978:+
clu-mir-143	ggugcagugcugcaucucuggucaguugguagucugagaugaagcacuguagcuc	ggugcagugcugcaucucugg	ugagaugaagcacuguagcuc	3p	1	jcf7180000033766:20936..20991:-
clu-mir-145-1	guccaguuuucccaggaaucccuugaccuaucagaaagggggauuccuggaaauacuguucu	guccaguuuucccaggaaucccu	ggauuccuggaaauacuguucu	3p	1	jcf7180000033766:19564..19626:-
clu-mir-146a	ugagaacugaauuccauagaugguggcagcuucagguuucaucuaugggcucaguucuuuug	ugagaacugaauuccauagaug	aucuaugggcucaguucuuuug	5p	1	jcf7180000027998:239565..239627:-
clu-mir-148a	aaguucugugauacacuuagacucuaauugcuugcagucagugcauuacagaacuuugu	aaguucugugauacacuuagacu	ucagugcauuacagaacuuugu	3p	1	jcf7180000034438:2782241..2782300:-
clu-mir-152a	aaguucugugauacacucugacugugaaucuaugcuagucagugcauaacagaacuuug	aaguucugugauacacucugacu	ucagugcauaacagaacuuug	3p	1	jcf7180000028187:611138..611197:-
clu-mir-152b	aaguucugugauacacucugacugugaaucuaugcuagucagugcauaacagaacuuugu	aaguucugugauacacucugacu	ucagugcauaacagaacuuugu	5p	1	jcf7180000028187:611137..611197:-
clu-mir-153	ucauuuuugugauguugcagcuaguaauaugagcccaguugcauagucacaaaagugauc	ucauuuuugugauguugcagcu	uugcauagucacaaaagugauc	3p	1	jcf7180000028163:165932..165992:+
clu-mir-153-1	ucauuuuugugauguugcagcuaguaauauaaguccaguugcauagucacaaaagugauc	ucauuuuugugauguugcagcu	uugcauagucacaaaagugauc	3p	1	jcf7180000033717:419301..419361:+
clu-mir-153a	gucauucuugugguuugcagcuaguggucuggguccaguugcauagucacaaaaaugauc	gucauucuugugguuugcagc	uugcauagucacaaaaaugauc	3p	1	jcf7180000029073:65463..65523:-
clu-mir-153b	ucauucuugugguuugcagcuaguggucuggguccaguugcauagucacaaaaaugauc	ucauucuugugguuugcagcu	uugcauagucacaaaaaugauc	3p	1	jcf7180000029073:65463..65522:-
clu-mir-153c	gucauuuuugugguuugcagcuaguacucuggcuccaguugcauagucacaaaaaugagc	gucauuuuugugguuugcagcu	uugcauagucacaaaaaugagc	3p	1	jcf7180000028198:1161217..1161277:+
clu-mir-15a	uagcagcacggaaugguuuguggguuacacugagaugcaggccaugcugugcugccgca	uagcagcacggaaugguuugu	caggccaugcugugcugccgca	5p	1	jcf7180000029577:96545..96604:+
clu-mir-15c	uagcagcacaucauguuuugcagauuuugugcugaaucccuccaaaucaucaugugcugccacc	uagcagcacaucauguuuugca	caaaucaucaugugcugccacc	3p	1	jcf7180000028634:77318..77382:+
clu-mir-15c-1	uagcagcgcaucaugguuugaaacaauguggaaaggugcgaaccauuauuugcugcuuua	uagcagcgcaucaugguuugaa	cgaaccauuauuugcugcuuua	5p	1	jcf7180000034443:880088..880148:-
clu-mir-15c-2	uagcagcgcaucaugguuugaaacaauguggaaaggugcgaaccauuauuugcugcuuu	uagcagcgcaucaugguuuga	cgaaccauuauuugcugcuuu	5p	1	jcf7180000034443:880089..880148:-
clu-mir-16	uagcagcacguaaauauuggugugugaacauagaccccaacgccaauauuagcagugcugcuuc	uagcagcacguaaauauuggu	ccaauauuagcagugcugcuuc	5p	1	jcf7180000034443:879867..879931:-
clu-mir-16a	uagcagcacguaaauauuggugugugaacauagaccccaacgccaauauuagcagugcugcuuca	uagcagcacguaaauauugg	caauauuagcagugcugcuuca	5p	1	jcf7180000034443:879866..879931:-
clu-mir-16a-1	uagcagcacguaaauauuggaguuaagacucgcugaagccuccaguauugaucgugcugcuga	uagcagcacguaaauauuggag	ccaguauugaucgugcugcuga	5p	1	jcf7180000029577:96748..96811:+
clu-mir-16b	uagcagcacguaaauauuggaguuaagacucgcugaagccuccaguauugaucgugcugcugaa	uagcagcacguaaauauuggag	ccaguauugaucgugcugcugaa	5p	1	jcf7180000029577:96748..96812:+
clu-mir-16c	uagcagcacguaaauauuggugugugaacauagaccccaacgccaauauuagcagugcugc	uagcagcacguaaauauugg	caauauuagcagugcugc	5p	1	jcf7180000034443:879870..879931:-
clu-mir-17-1	caaagugcuuacagugcagguaguuuuauaauaucuacugcagugaaggcacuuucaac	caaagugcuuacagugcaggua	acugcagugaaggcacuuucaac	5p	1	jcf7180000034438:2135803..2135862:+
clu-mir-17-2	caaagugcuuacagugcagguaguuuuauaauaucuacugcagugaaggcacuuuca	caaagugcuuacagugcaggua	acugcagugaaggcacuuuca	5p	1	jcf7180000034438:2135803..2135860:+
clu-mir-1788	ggcuuguuuuaaguugccugugacuuauauuggacacaggcagcuaaagcaagucugg	ggcuuguuuuaaguugccugug	caggcagcuaaagcaagucugg	3p	1	jcf7180000028231:249708..249766:-
clu-mir-181a-1	aacauucaacgcugucggugaguuugugacucagagaaaccaucgaguguugaguguacc	aacauucaacgcugucgguga	caucgaguguugaguguacc	5p	1	jcf7180000028577:17022..17082:-
clu-mir-181a-2	aacauucaacgcugucggugaguuugugacucagagaaaccaucgaguguugagugu	aacauucaacgcugucgguga	ccaucgaguguugagugu	5p	1	jcf7180000028577:17025..17082:-
clu-mir-181a-3	aacauucaacgcugucggugaguuugugacucagagaaaccaucgaguguugaguguaccc	aacauucaacgcugucgguga	caucgaguguugaguguaccc	5p	1	jcf7180000028577:17021..17082:-
clu-mir-181a-4	aacauucaacgcugucggugaguuuucagcuaaauugaaaaaaccaucgaccguugauugugcc	aacauucaacgcugucgguga	accaucgaccguugauugugcc	3p	1	jcf7180000028005:5841941..5842005:+
clu-mir-181a-5	aacauucaacgcugucggugaguuugagcucgaaccaaaaccaucggccguugacuguacc	aacauucaacgcugucgguga	accaucggccguugacuguacc	5p	1	jcf7180000029991:421852..421913:+
clu-mir-181b-1	aacauucauugcugucgcuggguuggaccguguagaaaagcucacugaacaaugagugc	aacauucauugcugucgcugggu	aacauucauugcugucgcugggu	5p	1	jcf7180000028152:1417227..1417286:-
clu-mir-181b-2	aacauucauugcugucgcuggguuggaccguguagaaaagcucacugaacaaugagugcaa	aacauucauugcugucgcugggu	cucacugaacaaugagugcaa	5p	1	jcf7180000028152:1417225..1417286:-
clu-mir-181b-3	aacauucauugcugucgguggguuuaacuauguggaagagcucacugaaagaugaaugca	aacauucauugcugucggugggu	cucacugaaagaugaaugca	5p	1	jcf7180000028005:5842167..5842227:+
clu-mir-181b-4	aacauucauugcugucgguggguuuaacuauguggaagagcucacugaaagaugaaugcaa	aacauucauugcugucggugggu	cucacugaaagaugaaugcaa	5p	1	jcf7180000028005:5842167..5842228:+
clu-mir-181b-5	aacauucauugcugucgcuggguuggaccguguagaaaagcucacugaacaaugagugca	aacauucauugcugucgcugggu	cucacugaacaaugagugca	5p	1	jcf7180000028152:1417226..1417286:-
clu-mir-181b-6	aacauucauugcugucgguggguuuaacuauguggaagagcucacugaaagaugaaugcaac	aacauucauugcugucggugggu	ucacugaaagaugaaugcaac	5p	1	jcf7180000028005:5842167..5842229:+
clu-mir-182a	uuuggcaaugguagaacucacacuguugggguagcuggauccggugguucuagacuugccaacu	uuuggcaaugguagaacucaca	ugguucuagacuugccaacu	5p	1	jcf7180000033681:1536963..1537027:-
clu-mir-182b	uuuggcaaugguagaacucacacuguugggguagcuggauccggugguucuagacuugccaacua	uuuggcaaugguagaacucaca	uuuggcaaugguagaacucaca	5p	1	jcf7180000033681:1536962..1537027:-
clu-mir-183	uauggcacugguagaauucacugugagagcucacuaucagugaauuaccauagggccauaaa	uauggcacugguagaauucacu	ugaauuaccauagggccauaaa	5p	1	jcf7180000033681:1537783..1537845:-
clu-mir-183-1	uauggcacugguagaauucacugucacagcacacuaucagugaauuaccauagggccauaaa	uauggcacugguagaauucacu	ugaauuaccauagggccauaaa	5p	1	jcf7180000033693:440658..440720:-
clu-mir-183-2	uauggcacugguagaauucacugugagagcucacuaucagugaauuaccauagggccaua	uauggcacugguagaauucacu	ugaauuaccauagggccaua	5p	1	jcf7180000033681:1537785..1537845:-
clu-mir-183-3	uauggcacugguagaauucacugucacagcacacuaucagugaauuaccauagggccaua	uauggcacugguagaauucacu	ugaauuaccauagggccaua	5p	1	jcf7180000033693:440660..440720:-
clu-mir-183-4	uauggcacugguagaauucacugugagagcucacuaucagugaauuaccauagggccau	uauggcacugguagaauucacu	ugaauuaccauagggccau	5p	1	jcf7180000033681:1537786..1537845:-
clu-mir-183-5	uauggcacugguagaauucacugucacagcacacuaucagugaauuaccauagggccau	uauggcacugguagaauucacu	ugaauuaccauagggccau	5p	1	jcf7180000033693:440661..440720:-
clu-mir-184a-1	cuuaucacuuuuccagcccagcuauagauucuguauccguuggacggagaacugauaagg	cuuaucacuuuuccagcccagc	uggacggagaacugauaagg	3p	1	jcf7180000034439:85863..85923:+
clu-mir-184a-2	ccuuaucacuuuuccagcccagcuauagauucuguauccguuggacggagaacugauaagggc	ccuuaucacuuuuccagcccagc	uggacggagaacugauaagggc	3p	1	jcf7180000034439:85862..85925:+
clu-mir-184b-1	uccuuaucacuuuuccagcccagcuaucuaucaaauguuuguuggacggagaacugauaagggu	uccuuaucacuuuuccagc	uggacggagaacugauaagggu	3p	1	jcf7180000027994:2636797..2636861:-
clu-mir-184b-2	ccuuaucacuuuuccagcccagcuaucuaucaaauguuuguuggacggagaacugauaaggg	ccuuaucacuuuuccagcccagc	uggacggagaacugauaaggg	3p	1	jcf7180000027994:2636798..2636860:-
clu-mir-187	ggcugcaacacaggacauggguccugcuucccuaucuccccucgugucuuguguugcagccagu	ggcugcaacacaggacaugg	ucgugucuuguguugcagccagu	3p	1	jcf7180000028063:1092447..1092511:+
clu-mir-18a	uaaggugcaucuagugcagauagugaaguagacuagcaccuacugcccuaagugcuccuucug	uaaggugcaucuagugcagaua	acugcccuaagugcuccuucug	5p	1	jcf7180000034438:2136294..2136357:+
clu-mir-18a-1	uaaggugcaucuaguguaguuagugaaguagcucaguaucuacugcccuaguugcuccuucuggc	uaaggugcaucuaguguaguu	acugcccuaguugcuccuucuggc	5p	1	jcf7180000034435:372519..372584:-
clu-mir-18a-2	uaaggugcaucuaguguaguuagugaaguagcucaguaucuacugcccuaguugcuccuucugg	uaaggugcaucuaguguaguu	acugcccuaguugcuccuucugg	5p	1	jcf7180000034435:372520..372584:-
clu-mir-18a-3	uaaggugcaucuaguguaguuagugaaguagcucaguaucuacugcccuaguugcuccuucug	uaaggugcaucuaguguaguu	acugcccuaguugcuccuucug	5p	1	jcf7180000034435:372521..372584:-
clu-mir-18a-4	uaaggugcaucuagugcagauagugaaguagacuagcaccuacugcccuaagugcuccuucugg	uaaggugcaucuagugcagaua	acugcccuaagugcuccuucugg	5p	1	jcf7180000034438:2136294..2136358:+
clu-mir-190a	ugauauguuugauauauuagguuguuauacaguccaacuauauaucaaacauauuccu	ugauauguuugauauauuagguug	acuauauaucaaacauauuccu	5p	1	jcf7180000028415:205607..205665:-
clu-mir-190a-1	ugauauguuugauauauuagguuguuauucaguuccaacuauauaucaaacauauuccu	ugauauguuugauauauuagguug	acuauauaucaaacauauuccu	5p	1	jcf7180000033684:1577641..1577700:+
clu-mir-190b	ugauauguuugauauucgguuguucuugugcuucaucuugucaacuaaauaucagacauauuccu	ugauauguuugauauucgguug	acuaaauaucagacauauuccu	5p	1	jcf7180000028173:503251..503316:-
clu-mir-192a	augaccuaugaauugacagccagugguuguaacaucugccugucaguucuguaggccacug	augaccuaugaauugacagcca	ccugucaguucuguaggccacug	5p	1	jcf7180000033738:313484..313545:+
clu-mir-192b	augaccuaugaauugacagccagugguuguaacaucugccugucaguucuguaggccacu	augaccuaugaauugacagcca	ccugucaguucuguaggccacu	5p	1	jcf7180000033738:313484..313544:+
clu-mir-193	ugggucuuugcgggcaaggugaguccgacauuuguucaacuggccuacaaagucc	ugggucuuugcgggcaagguga	aacuggccuacaaagucc	5p	1	jcf7180000033464:371900..371955:+
clu-mir-194b	uguaacagcaucuccauauggaacaacucuggcuuccaguggagcugcuguuaucug	uguaacagcaucuccauaugg	ccaguggagcugcuguuaucug	3p	1	jcf7180000028340:260508..260565:+
clu-mir-196a-1	uagguaguuucauguuguugggguccauuucuaacucugcaacaugaaacugucuua	uagguaguuucauguuguuggg	cugcaacaugaaacugucuua	5p	1	jcf7180000028034:515642..515699:-
clu-mir-196a-2	uagguaguuucauguuguugggguuggcuuccuggcucggcaacaaggaacugccuuga	uagguaguuucauguuguuggg	cggcaacaaggaacugccuuga	5p	1	jcf7180000028073:1090707..1090766:-
clu-mir-196b	uagguaguuucaaguuguugggcuggaugcuuaagaucacaggaaccugaaacugccuga	uagguaguuucaaguuguugggc	acaggaaccugaaacugccuga	5p	1	jcf7180000028187:958952..959012:-
clu-mir-199-2	cccaguguucagacuaccuguucaggaaguagugguuguacaguagucugcacauugguua	cccaguguucagacuaccuguuc	acaguagucugcacauugguua	5p	1	jcf7180000033704:1028657..1028718:-
clu-mir-199a-2	cccaguguucagacuaccuguucaggaaguagugguuguacaguagucugcacauugguu	cccaguguucagacuaccuguuc	acaguagucugcacauugguu	5p	1	jcf7180000033704:1028658..1028718:-
clu-mir-199a-3	cccaguguucagacuaccuguucauuaucauacugguguacaguagucugcacauugguu	cccaguguucagacuaccuguuc	acaguagucugcacauugguu	5p	1	jcf7180000034596:1753194..1753254:-
clu-mir-199a-4	cccaguguucagacuaccuguucauccagcuacagcugaacaguagucugcacauugguu	cccaguguucagacuaccuguuc	acaguagucugcacauugguu	5p	1	jcf7180000033770:376324..376384:-
clu-mir-199a-5	cccaguguucagacuaccuguucauccagcuacagcugaacaguagucugcacauugguua	cccaguguucagacuaccuguuc	acaguagucugcacauugguua	5p	1	jcf7180000033770:376323..376384:-
clu-mir-199a-6	cccaguguucagacuaccuguucauuaucauacugguguacaguagucugcacauugguua	cccaguguucagacuaccuguuc	acaguagucugcacauugguua	5p	1	jcf7180000034596:1753193..1753254:-
clu-mir-19a-1	aguuuugcauaguugcgcuccaagaagaaauaaguugugcaaaucuaugcaaaacua	aguuuugcauaguugcgcucc	ugugcaaaucuaugcaaaacua	3p	1	jcf7180000034438:2136501..2136558:+
clu-mir-19a-2	aguuuugcauaguugcacuacaagaauagaugaguugugcaaaucuaugcaaaacuga	aguuuugcauaguugcacua	ugugcaaaucuaugcaaaacuga	3p	1	jcf7180000028132:126630..126688:-
clu-mir-19a-3	cuaguuuugcauaguugcacuacaagaauagaugaguugugcaaaucuaugcaaaacuga	cuaguuuugcauaguugcac	ugugcaaaucuaugcaaaacuga	3p	1	jcf7180000028132:126630..126690:-
clu-mir-19a-4	uuuugcauaguugcgcuccaagaagaaauaaguugugcaaaucuaugcaaaacu	uuuugcauaguugcgcuccaag	uugugcaaaucuaugcaaaacu	3p	1	jcf7180000034438:2136503..2136557:+
clu-mir-9b	ucuuugguuaucuagcuguaugaguuuuaauuaccuaaagcuagauaaccgaaagu	ucuuugguuaucuagcuguaug	uaaagcuagauaaccgaaagu	5p	1	jcf7180000028131:42237..42293:+
clu-mir-19b-1	uuuugcugguuugcauucagcuuuaacugauguuugcugugcaaauccaugcaaaacug	uuuugcugguuugcauucagc	ugugcaaauccaugcaaaacug	3p	1	jcf7180000028132:126281..126340:-
clu-mir-19c-1	aguuuugcugguuugcauucagcuuuaacugauguuugcugugcaaauccaugcaaaacug	aguuuugcugguuugcauucagc	ugugcaaauccaugcaaaacug	3p	1	jcf7180000028132:126281..126342:-
clu-mir-19c-2	aguuuuguugguuugcugucagcuuauaucaaucucugcugugcaaauccaugcaaagcucu	aguuuuguugguuugcugucagc	ugugcaaauccaugcaaagcucu	3p	1	jcf7180000034435:372020..372082:-
clu-mir-19c-4	aguuuugcugguuugcuuucagcuuuucacuguaaugcugugcaaauccaugcaaaacug	aguuuugcugguuugcuuucagc	ugugcaaauccaugcaaaacug	3p	1	jcf7180000034438:2136796..2136856:+
clu-mir-19d-1	agcuuugcagggugggcaguaugcguuacgagcagcugugcaaacccaugcaaaacug	agcuuugcagggugggcaguaug	ugugcaaacccaugcaaaacug	3p	1	jcf7180000028017:404709..404767:+
clu-mir-19d-2	agcuuugcagggugggcaguaugcguuacgagcagcugugcaaacccaugcaaaacuga	agcuuugcagggugggcaguaugc	agcuuugcagggugggcaguaugc	3p	1	jcf7180000028017:404709..404768:+
clu-mir-200a	ucuuaccucacagugcuggauuguacaacuguuguucuaacacugucugguaacgaug	ucuuaccucacagugcuggau	uaacacugucugguaacgaug	3p	1	jcf7180000034511:234570..234628:+
clu-mir-200b	caucuuacgaggcagcauuugauaucaucacuuucucuaauacugccugguaaugauga	caucuuacgaggcagcauuuga	uaauacugccugguaaugauga	3p	1	jcf7180000034511:234396..234455:+
clu-mir-200c	caucuuaccucacagugcuggauuguacaacuguuguucuaacacugucugguaacgauguu	caucuuaccucacagugcugga	uaacacugucugguaacgauguu	3p	1	jcf7180000034511:234568..234630:+
clu-mir-203	aagugguucucaacaguucaacaguucuuugagaaaauugugaaauguuuaggaccacuug	aagugguucucaacaguucaaca	gugaaauguuuaggaccacuug	3p	1	jcf7180000028096:986530..986591:-
clu-mir-203a	agugguucucaacaguucaacaguucuuugagaaaauugugaaauguuuaggaccacuug	agugguucucaacaguucaaca	gugaaauguuuaggaccacuug	3p	1	jcf7180000028096:986530..986590:-
clu-mir-204-1	uucccuuugucauccuaugccuggacucauacaaaaggggcugggaaggcaaagggacgc	uucccuuugucauccuaugccu	ggcugggaaggcaaagggacgc	5p	1	jcf7180000028032:338940..339000:+
clu-mir-204-2	uucccuuugucauccuaugccuggagcucggauaaggcagggacagcaaagggaugc	uucccuuugucauccuaugccu	gcagggacagcaaagggaugc	5p	1	jcf7180000028010:1065779..1065836:-
clu-mir-204-3	uucccuuugucauccuaugccuggacucauacaaaaggggcugggaaggcaaagggacg	uucccuuugucauccuaugccu	gcugggaaggcaaagggacg	5p	1	jcf7180000028032:338940..338999:+
clu-mir-205-1	uccuucauuccaccggagucuguguaaagugccaaucagauuucagugguuugaagagua	uccuucauuccaccggagucug	gauuucagugguuugaagagua	5p	1	jcf7180000033747:186443..186503:-
clu-mir-205b	uccuucauuccaccggagucuguguaaagugccaaucagauuucagugguuugaagagu	uccuucauuccaccggagucug	gauuucagugguuugaagagu	5p	1	jcf7180000033747:186444..186503:-
clu-mir-206	acaugcuuccuuauauacccauauuaauacaccacuuauggaauguaaggaagugugugg	acaugcuuccuuauauacccaua	uggaauguaaggaagugugugg	3p	1	jcf7180000027995:1449599..1449659:-
clu-mir-20a-1	uaaagugcuuauagugcagguaguguuuuucuccuaucuacugcaauguaagcacuugaag	uaaagugcuuauagugcagguag	acugcaauguaagcacuugaag	5p	1	jcf7180000028132:126416..126477:-
clu-mir-20a-2	uaaagugcuuauagugcagguaguguuuuucuccuaucuacugcaauguaagcacuugaa	uaaagugcuuauagugcagguag	acugcaauguaagcacuugaa	5p	1	jcf7180000028132:126417..126477:-
clu-mir-20a-3	uaaagugcuuauagugcagguaguguuuuucuccuaucuacugcaauguaagcacuugaagu	uaaagugcuuauagugcagguag	cugcaauguaagcacuugaagu	5p	1	jcf7180000028132:126415..126477:-
clu-mir-20a-4	uaaagugcuuauagugcagguaguuuuaugaaauucuacugcagugugagcacuuaaaau	uaaagugcuuauagugcagguag	acugcagugugagcacuuaaaau	5p	1	jcf7180000034438:2136669..2136729:+
clu-mir-20a-5	uaaagugcuuauagugcagguaguuuuaugaaauucuacugcagugugagcacuuaaa	uaaagugcuuauagugcagguag	acugcagugugagcacuuaaa	5p	1	jcf7180000034438:2136669..2136727:+
clu-mir-20a-6	uaaagugcuuauagugcagguaguuuuaugaaauucuacugcagugugagcacuuaa	uaaagugcuuauagugcagguag	uacugcagugugagcacuuaa	5p	1	jcf7180000034438:2136669..2136726:+
clu-mir-210a	agccacugacuaacgcacauugugccaguuaccauauccacugugcgugugacagcggcuaac	agccacugacuaacgcacauu	cugugcgugugacagcggcuaac	5p	1	jcf7180000028083:199307..199370:+
clu-mir-210b	agccacugacuaacgcacauugugccaguuaccauauccacugugcgugugacagcggcu	agccacugacuaacgcacauu	cugugcgugugacagcggcu	5p	1	jcf7180000028083:199307..199367:+
clu-mir-21-1	uagcuuaucagacugguguuggcugguaaauuagcacggcaacagcggucugugagcuggc	uagcuuaucagacugguguuggc	caacagcggucugugagcuggc	5p	1	jcf7180000028041:699984..700045:-
clu-mir-212-1	accuuggcuuuagacugcuuacugcuuauacagugucacaguacaguaacagucuacagucauggcu	accuuggcuuuagacugcuuacu	uaacagucuacagucauggcu	5p	1	jcf7180000034510:538770..538837:+
clu-mir-212b-1	accuuggcucuagacugcuuacugcuaaaaacuccuccaaaguacaguaacagucuacagucauggc	accuuggcucuagacugcuuacu	uaacagucuacagucauggc	5p	1	jcf7180000034443:2867650..2867717:+
clu-mir-212b-2	accuuggcucuagacugcuuacugcuaaaaacuccuccaaaguacaguaacagucuacagucaugg	accuuggcucuagacugcuuacu	uaacagucuacagucaugg	5p	1	jcf7180000034443:2867650..2867716:+
clu-mir-212b-3	accuuggcucuagacugcuuacugcuaaaaacuccuccaaaguacaguaacagucuacagucauggcu	accuuggcucuagacugcuuacu	uaacagucuacagucauggcu	5p	1	jcf7180000034443:2867650..2867718:+
clu-mir-214a	ugccugucuacacuugcugugcagaccuucugcuccuguacagcaggcacagacaggcaga	ugccugucuacacuugcugugc	acagcaggcacagacaggcaga	5p	1	jcf7180000028766:1138..1199:+
clu-mir-214b	ugccuaucuacacuugcugugcagaauaaccuccaaccuguacagcaggcacagacaggcaga	ugccuaucuacacuugcugugc	acagcaggcacagacaggcaga	3p	1	jcf7180000034596:1751514..1751577:-
clu-mir-216a-1	uaaucucugcaggcaacugugauggugcuuuauauucucacaaucaccuggagagauucugc	uaaucucugcaggcaacuguga	acaaucaccuggagagauucugc	5p	1	jcf7180000028077:628786..628848:-
clu-mir-216a-2	aaaucucagcuggcaacugugagucguucaguagcugcucucacaauggccucugggauuaug	aaaucucagcuggcaacuguga	cacaauggccucugggauuaug	5p	1	jcf7180000028077:628044..628107:-
clu-mir-216b-1	uaaucucugcaggcaacugugauggugcuuuauauucucacaaucaccuggagagauucug	uaaucucugcaggcaacuguga	acaaucaccuggagagauucug	5p	1	jcf7180000028077:628787..628848:-
clu-mir-216b-2	uaaucucugcaggcaacugugauggugcuuuauauucucacaaucaccuggagagauucu	uaaucucugcaggcaacuguga	acaaucaccuggagagauucu	5p	1	jcf7180000028077:628788..628848:-
clu-mir-216b-3	uaaucucagcaggcaacugcgacggcucacguuuauacucgcagucgccugcagagacgauc	uaaucucagcaggcaacugcga	gcagucgccugcagagacgauc	5p	1	jcf7180000034420:315322..315384:-
clu-mir-216b-4	uaaucucagcuggcaacugugagcuuuugagcgucucacagagcugacuaagauucac	uaaucucagcuggcaacuguga	cacagagcugacuaagauucac	5p	1	jcf7180000034420:315130..315188:-
clu-mir-217a	uacugcaucaggaacugaauggagagcgaugacaggccagcgguuccugaugcacug	uacugcaucaggaacugaaugga	cagcgguuccugaugcacug	5p	1	jcf7180000034420:314512..314569:-
clu-mir-217b	uacugcaucaggaacugauuggcugaugcuuaauugccaacaguaccugaugcauugcc	uacugcaucaggaacugauuggc	caacaguaccugaugcauugcc	5p	1	jcf7180000028077:627480..627539:-
clu-mir-217c	uacugcaucaggaacugauuggcugaugcuuaauugccaacaguaccugaugcauu	uacugcaucaggaacugauuggc	caacaguaccugaugcauu	5p	1	jcf7180000028077:627483..627539:-
clu-mir-217d	uacugcaucaggaacugauuggcugaugcuuaauugccaacaguaccugaugcauugccu	uacugcaucaggaacugauuggc	caacaguaccugaugcauugccu	5p	1	jcf7180000028077:627479..627539:-
clu-mir-2187b	uuaauuaguacagccuguauuaguaaugucauauauucuuuacaggcuaugcuaaucuau	uuaauuaguacagccugu	uuuacaggcuaugcuaaucuau	3p	1	jcf7180000033790:258517..258577:+
clu-mir-2188	aagguccaaccucacauguccugugcggcugaaggaaggcugugugaggucagaccuauc	aagguccaaccucacaugucc	gcugugugaggucagaccuauc	5p	1	jcf7180000028101:447421..447481:+
clu-mir-218a-1	uugugcuugaucuaaccauguggcugccagguuccuauaguggaacaugguucugucaagcac	uugugcuugaucuaaccaugugg	aacaugguucugucaagcac	5p	1	jcf7180000034444:242831..242894:-
clu-mir-218a-2	uugugcuugaucuaaccauguggccccgccuacuguggcaucacaugguuccgucaagcgccagg	uugugcuugaucuaaccaugu	ugguuccgucaagcgccagg	5p	1	jcf7180000028017:221201..221266:+
clu-mir-218a-3	uugugcuugaucuaaccauguggcugccagguuccuauaguggaacaugguucugucaagcaccau	uugugcuugaucuaaccaugugg	aacaugguucugucaagcaccau	5p	1	jcf7180000034444:242828..242894:-
clu-mir-218a-4	uugugcuugaucuaaccauguggccccgccuacuguggcaucacaugguuccgucaagcgcc	uugugcuugaucuaaccaugug	caugguuccgucaagcgcc	5p	1	jcf7180000028017:221201..221263:+
clu-mir-218a-5	uugugcuugaucuaaccauguggccccgccuacuguggcaucacaugguuccgucaagcgccag	uugugcuugaucuaaccaugug	acaugguuccgucaagcgccag	5p	1	jcf7180000028017:221201..221265:+
clu-mir-218b-1	uugugcuugaucuaaccaugcagugugucuucuguccaugguugugccaaguacc	uugugcuugaucuaaccaugca	uugugcuugaucuaaccaugca	5p	1	jcf7180000033715:899392..899447:-
clu-mir-218b-2	uugugcuugaucuaaccaugcagugugucuucuguccaugguugugccaaguaccuugg	uugugcuugaucuaaccaugca	caugguugugccaaguaccuugg	5p	1	jcf7180000033715:899388..899447:-
clu-mir-219-2	ugauuguccaaacgcaauucuugcgucugccuuugugaaaccaggaguuguggauggacaucacgc	ugauuguccaaacgcaauucuug	ggaguuguggauggacaucacgc	5p	1	jcf7180000034414:353775..353841:-
clu-mir-219a	ugauuguccaaacgcaauucuugugacauuucaaacccaaacccgagaguugugccuggacaucugu	ugauuguccaaacgcaauucuug	agaguugugccuggacaucugu	3p	1	jcf7180000034289:3589..3656:+
clu-mir-219b	ugauuguccaaacgcaauucuugaguaaacucaaauucaaccgcgagaauuguguauggacaucugu	ugauuguccaaacgcaauucuug	agaauuguguauggacaucugu	3p	1	jcf7180000033687:183534..183601:-
clu-mir-21a	uagcuuaucagacugguguuggcuguuaagauugcaaggcgacaacagucuguaggcugu	uagcuuaucagacugguguugg	cgacaacagucuguaggcugu	5p	1	jcf7180000033789:57657..57717:-
clu-mir-21b	uagcuuaucagacugguguuggcugguaaauuagcacggcaacagcggucugugagcugg	uagcuuaucagacugguguugg	caacagcggucugugagcugg	5p	1	jcf7180000028041:699985..700045:-
clu-mir-220a-2	caucuuacgaggcagcauuugauaucaucacuuucucuaauacugccugguaaugaugau	caucuuacgaggcagcauuuga	uaauacugccugguaaugaugau	3p	1	jcf7180000034511:234396..234456:+
clu-mir-221-1	accuggcauacaauguagauuucugugugguucaauucuacagcuacauugucugcuggguuu	accuggcauacaauguagauu	agcuacauugucugcuggguuu	3p	1	jcf7180000033707:80265..80328:-
clu-mir-221-2	accuggcauacaauguagauuucugugugguucaauucuacagcuacauugucugcuggguuuc	accuggcauacaauguagauu	agcuacauugucugcuggguuuc	3p	1	jcf7180000033707:80264..80328:-
clu-mir-221-3	accuggcauucaguguaggauucugugugucaguguacagcuacauugucugcuggguuu	accuggcauucaguguaggauucug	agcuacauugucugcuggguuu	3p	2	jcf7180000028068:2413..2473:+	jcf7180000028391:6922..6982:-
clu-mir-221-4	cuggcauucaguguaggauucugugugucaguguacagcuacauugucugcuggg	cuggcauucaguguagga	agcuacauugucugcuggg	3p	1	jcf7180000028068:2415..2470:+
clu-mir-221-5	accuggcauucaguguaggauucugugugucaguguacagcuacauugucugcuggguuuc	accuggcauucaguguaggauucug	agcuacauugucugcuggguuuc	3p	1	jcf7180000028391:6921..6982:-
clu-mir-222-1	ugcucaguagucaguguagauccuguggggcuggcagcagcuacaucuggcuacugggucu	ugcucaguagucaguguagauc	agcuacaucuggcuacugggucu	3p	1	jcf7180000028068:2069..2130:+
clu-mir-222-2	ugcucaguaggcaguguagauccuguguagccaucagcagcuacaucuggcuacugggucu	ugcucaguaggcaguguagauc	agcuacaucuggcuacugggucu	3p	1	jcf7180000033707:80622..80683:-
clu-mir-222-3	ugcucaguaggcaguguagauccuguguagccaucagcagcuacaucuggcuacugggucuc	ugcucaguaggcaguguagauc	agcuacaucuggcuacugggucuc	3p	1	jcf7180000033707:80621..80683:-
clu-mir-222a-2	ugcucaguaggcaguguagauccuguguagccaucagcagcuacaucuggcuacugggu	ugcucaguaggcaguguagauc	agcuacaucuggcuacugggu	5p	1	jcf7180000033707:80624..80683:-
clu-mir-222b-1	ugcucaguagucaguguagauccuguggggcuggcagcagcuacaucuggcuacugggu	ugcucaguagucaguguagauc	agcuacaucuggcuacugggu	5p	2	jcf7180000028391:7265..7324:-	jcf7180000028068:2069..2128:+
clu-mir-222b-2	ugcucaguagucaguguagauccuguggggcuggcagcagcuacaucuggcuacugggucuc	ugcucaguagucaguguagauc	agcuacaucuggcuacugggucuc	5p	1	jcf7180000028391:7262..7324:-
clu-mir-222b-3	ugcucaguagucaguguagauccuguggggcuggcagcagcuacaucuggcuacuggg	ugcucaguagucaguguagauc	agcuacaucuggcuacuggg	5p	1	jcf7180000028068:2069..2127:+
clu-mir-22a	aguucuucacuggcaagcuuuauguccucauguaccagcuaaagcugccagcugaagaacugu	aguucuucacuggcaagcuuu	aagcugccagcugaagaacugu	3p	1	jcf7180000033701:186090..186153:+
clu-mir-22b	aguucuucacuggcaagcuuuauguucccguacacaugcuaaagcugccagcugaagaacug	aguucuucacuggcaagcuuu	aagcugccagcugaagaacug	3p	1	jcf7180000034510:89951..90013:-
clu-mir-22c	cguucuucacuggcuagcuuuaugucccacgccccacgcuaaagcugccaguugaagagcugu	cguucuucacuggcuagcuuu	aagcugccaguugaagagcugu	3p	1	jcf7180000028549:446498..446561:+
clu-mir-23a-1	ggguuccuggcaccgugauuugaugcacaaagaauaacaaaaaucacauugccagggauuucca	ggguuccuggcaccgugauuu	aucacauugccagggauuucca	3p	1	jcf7180000034433:543204..543268:-
clu-mir-23a-3	ggaauuccuggccgagugauuuuugagacuaaaggacugaaucacauugccagggauuucca	ggaauuccuggccgagugauu	aucacauugccagggauuucca	3p	1	jcf7180000028000:1524802..1524864:+
clu-mir-23b-1	ggguuccuggcgugcugauuugugacuuaugauaaaaucacauugccagggauuacca	ggguuccuggcgugcugauuu	aucacauugccagggauuacca	3p	1	jcf7180000028194:118854..118912:+
clu-mir-23b-2	aggguuccuggcgugcugauuugugacuuaugauaaaaucacauugccagggauuacc	aggguuccuggcgugcugauuu	aucacauugccagggauuacc	3p	1	jcf7180000028194:118853..118911:+
clu-mir-23b-3	ggguuccuggcgugcugauuugugacuuaugauaaaaucacauugccagggauuacc	ggguuccuggcgugcugauuu	aucacauugccagggauuacc	3p	1	jcf7180000028194:118854..118911:+
clu-mir-23b-4	ggguuccuggcgugcugauuugugacuuaugauaaaaucacauugccagggauuaccac	ggguuccuggcgugcugauuu	aucacauugccagggauuaccac	3p	1	jcf7180000028194:118854..118913:+
clu-mir-23b-5	ucucuggcauggcgauuugggacagaacauauauuuuuuaaaucacauugccagggauu	ucucuggcauggcgauuugg	aucacauugccagggauu	3p	1	jcf7180000033687:1842061..1842120:+
clu-mir-24-2	ugccugcugugcugauaaucagugugugacguaggcuggcucaguucagcaggaacag	ugccugcugugcugauaauca	uggcucaguucagcaggaacag	3p	1	jcf7180000028000:1525886..1525944:+
clu-mir-24a-1	ugccuacugagcugauaaucaguccuauacaaccacuggcucaguucagcaggaacag	ugccuacugagcugauaauca	uggcucaguucagcaggaacag	3p	1	jcf7180000028194:122120..122178:+
clu-mir-24a-2	gugccugcugugcugauaaucagugugugacguaggcuggcucaguucagcaggaacag	gugccugcugugcugaua	uggcucaguucagcaggaacag	3p	1	jcf7180000028000:1525885..1525944:+
clu-mir-24a-3	ugccuacugagcugauaaucaguccuauacaaccacuggcucaguucagcaggaac	ugccuacugagcugauaauca	uggcucaguucagcaggaac	3p	1	jcf7180000028194:122120..122176:+
clu-mir-24a-4	ugccuacugaacugguaucaguguuuuaucuaaaaacuggcucaguucagcaggaac	ugccuacugaacugguaucagu	uggcucaguucagcaggaac	3p	1	jcf7180000034433:541108..541165:-
clu-mir-24a-5	gugccuacugagcugauaacaguucgauguuaaacaaacacuggcucaguucagcaggaac	gugccuacugagcugauaa	uggcucaguucagcaggaac	3p	1	jcf7180000028936:77495..77556:-
clu-mir-24a-6	gugccuacugagcugauaaucaguccuauacaaccacuggcucaguucagcaggaac	gugccuacugagcugauaauc	uggcucaguucagcaggaac	3p	1	jcf7180000028194:122119..122176:+
clu-mir-24a-7	gugccuacugagcugauaaucaguccuauacaaccacuggcucaguucagcaggaacag	gugccuacugagcugauaauca	uggcucaguucagcaggaacag	3p	1	jcf7180000028194:122119..122178:+
clu-mir-24a-8	ugccugcugugcugauaaucagugugugacguaggcuggcucaguucagcaggaac	ugccugcugugcugauaauca	uggcucaguucagcaggaac	3p	1	jcf7180000028000:1525886..1525942:+
clu-mir-24b-1	ugccuacugaacugguaucaguguuuuaucuaaaaacuggcucaguucagcaggaacag	ugccuacugaacugguaucagu	uggcucaguucagcaggaacag	3p	1	jcf7180000034433:541106..541165:-
clu-mir-24b-2	ugccuacugagcugauaacaguucgauguuaaacaaacacuggcucaguucagcaggaac	ugccuacugagcugauaacagu	uggcucaguucagcaggaac	3p	1	jcf7180000028936:77495..77555:-
clu-mir-25	aggcggagacuugggcaauugccggccaucccagagggcauugcacuugucucggucuga	aggcggagacuugggcaauugc	cauugcacuugucucggucuga	3p	1	jcf7180000028017:404898..404958:+
clu-mir-26-1	uucaaguaauccaggauaggcuuucuguaucggucuuggccuaugcuugguuacuugcacu	uucaaguaauccaggauaggcu	ccuaugcuugguuacuugcacu	5p	1	jcf7180000033795:1474446..1474507:+
clu-mir-26a-1	uucaaguaauccaggauaggcuuguuaaaguggggaaaagccuauucgggaugacuugguuc	uucaaguaauccaggauaggcu	ccuauucgggaugacuugguuc	5p	1	jcf7180000033750:268135..268197:-
clu-mir-26a-2	uucaaguaauccaggauaggcuguguguauccugguuggccuauucaugauuacuugcacugg	uucaaguaauccaggauaggcu	uauucaugauuacuugcacugg	5p	1	jcf7180000028489:818911..818974:-
clu-mir-26a-3	uucaaguaauccaggauaggcugguuaacacuggcacggccuauucuugauuacuuguuuc	uucaaguaauccaggauaggcu	ccuauucuugauuacuuguuuc	5p	1	jcf7180000028023:499705..499766:-
clu-mir-26a-4	uucaaguaauccaggauaggcuuucuguaucggucuuggccuaugcuugguuacuugcac	uucaaguaauccaggauaggcu	ccuaugcuugguuacuugcac	5p	1	jcf7180000033795:1474446..1474506:+
clu-mir-26a-6	uucaaguaauccaggauaggcuguguguauccugguuggccuauucaugauuacuugcacu	uucaaguaauccaggauaggcu	ccuauucaugauuacuugcacu	5p	1	jcf7180000028489:818913..818974:-
clu-mir-26b	uucaaguaauccaggauagguuuguucagauaagcacagccucuuccggaugacuugguuc	uucaaguaauccaggauagguu	ccucuuccggaugacuugguuc	5p	1	jcf7180000033806:12597..12658:-
clu-mir-27a-1	agggcuuagcucgcuccgugaacagcucaguguaaaccuguguucacaguggcuaaguuccg	agggcuuagcucgcuccgugaaca	uucacaguggcuaaguuccg	3p	1	jcf7180000028936:78927..78989:-
clu-mir-27a-2	agggcuuagcucgcuccgugaacagcucaguguaaaccuguguucacaguggcuaaguuccgc	agggcuuagcucgcuccgugaaca	uucacaguggcuaaguuccgc	3p	1	jcf7180000028936:78926..78989:-
clu-mir-27b	agagcuuagcugauuggugaacagugauugauuuccucuuuguucacaguggcuaaguucugc	agagcuuagcugauuggugaaca	uucacaguggcuaaguucugc	3p	1	jcf7180000028194:119219..119282:+
clu-mir-27b-1	agagcuuagcugauuggugaacagugauugauuuccucuuuguucacaguggcuaaguucugca	agagcuuagcugauuggugaaca	uucacaguggcuaaguucugca	3p	1	jcf7180000028194:119219..119283:+
clu-mir-27c	caggacuuaacccacaugugagcagugagugucugccauguucacagugguuaaguucugc	caggacuuaacccacaugugagca	uucacagugguuaaguucugc	3p	1	jcf7180000028000:1525021..1525082:+
clu-mir-27c-1	cagagcuuagcuaauuggugagcauugaucccugcuauguguuguucacaguggcuaaguucagu	cagagcuuagcuaauuggugagca	uucacaguggcuaaguucagu	3p	1	jcf7180000034433:542552..542617:-
clu-mir-27e	agagcuuagcuaauuggugagcauugaucccugcuauguguuguucacaguggcuaaguucagu	agagcuuagcuaauuggugagc	uucacaguggcuaaguucagu	3p	1	jcf7180000034433:542552..542616:-
clu-mir-29a-1	cugguuucacauggugguuuagauguguguucccauugucuagcaccauuugaaaucagug	cugguuucacauggugguuuaga	uagcaccauuugaaaucagug	3p	1	jcf7180000034518:266026..266087:-
clu-mir-29a-2	cugguuucacauggugguuuagauguguguucccauugucuagcaccauuugaaaucagu	cugguuucacauggugguuuaga	uagcaccauuugaaaucagu	3p	1	jcf7180000034518:266027..266087:-
clu-mir-29b-1	cugguuucagauaguggcuuagaguauugucaucuaucuagcaccauuugaaaucagug	cugguuucagauaguggcuuaga	uagcaccauuugaaaucagug	3p	1	jcf7180000033703:472141..472200:+
clu-mir-29b-2	cugguuucagauaguggcuuagaguauuuucaucuaucuagcaccauuugaaaucagu	cugguuucagauaguggcuuaga	uagcaccauuugaaaucagu	3p	1	jcf7180000033703:469987..470045:+
clu-mir-29b-3	acugauuucuucuggugcauagagcccgcugcagccuucuagcaccauuugaaaucgguu	acugauuucuucuggugcauaga	cuagcaccauuugaaaucgguu	3p	1	jcf7180000034518:265856..265916:-
clu-mir-29b-4	cugguuucagauaguggcuuagaguauuuucaucuaucuagcaccauuugaaaucagug	cugguuucagauaguggcuuaga	uagcaccauuugaaaucagug	3p	1	jcf7180000033703:469987..470046:+
clu-mir-29b-5	cugguuucagauaguggcuuagaguauugucaucuaucuagcaccauuugaaaucagu	cugguuucagauaguggcuuaga	uagcaccauuugaaaucagu	3p	1	jcf7180000033703:472141..472199:+
clu-mir-29b-6	accgauuacuuuugguguucagagucugcuuuuguuucuagcaccauuugaaaucgguu	accgauuacuuuugguguucaga	cuagcaccauuugaaaucgguu	3p	1	jcf7180000033703:470185..470244:+
clu-mir-29b-7	ccgauuacuuuugguguucagagucugcuuuuguuucuagcaccauuugaaaucgguu	ccgauuacuuuugguguucaga	cuagcaccauuugaaaucgguu	3p	1	jcf7180000033703:470186..470244:+
clu-mir-29b-8	accguuuucgucugguguucagaguuuccaucaugucuagcaccauuugaaaucgguu	accguuuucgucugguguucaga	cuagcaccauuugaaaucgguu	3p	1	jcf7180000033747:310081..310139:+
clu-mir-29c	cugauuucauuuggugacguagauguuuguacccagucucuagcaccauaugaaaucagu	cugauuucauuuggugacguag	uagcaccauaugaaaucagu	5p	1	jcf7180000027996:936705..936765:-
clu-mir-29d	uguuuucagaugguguuuuagaguaugaaauccugucuagcaccauuugaaaucgg	uguuuucagaugguguuuuaga	uagcaccauuugaaaucgg	3p	1	jcf7180000033747:309860..309916:+
clu-mir-301b	gcuuugacgauguugcacuacuguaccauccgcuaaagcagugcaauaguauugucauagc	gcuuugacgauguugcacuacu	cagugcaauaguauugucauagc	5p	1	jcf7180000033459:66409..66470:+
clu-mir-301b-1	gcuuugacaauguugcacuacuguaccauccauucuagcagugcaauaguauugucauagc	gcuuugacaauguugcacuacu	cagugcaauaguauugucauagc	5p	1	jcf7180000033715:964782..964843:-
clu-mir-301d	cucugacuucauugcacuacuguaucaagacagcuagcagugcaauaguauugucaaagc	cucugacuucauugcacuacu	cagugcaauaguauugucaaagc	5p	1	jcf7180000029669:62596..62656:-
clu-mir-30b-1	uguaaacauccuacacucucagcuguguugucauggagcugggagaaggguguuuacucu	uguaaacauccuacacucucagc	cugggagaaggguguuuacucu	5p	1	jcf7180000028063:490821..490881:-
clu-mir-30b-2	uguaaacauccuacacucagcuguaaucaaaugcaacggaggcugagagaagguuguuuacuug	uguaaacauccuacacucagcu	cugagagaagguuguuuacuug	5p	1	jcf7180000033793:110765..110829:-
clu-mir-30b-3	uguaaacauccuacacucagcuguaaucaaaugcaacggaggcugagagaagguuguuuacuuga	uguaaacauccuacacucagcu	ugagagaagguuguuuacuuga	5p	1	jcf7180000033793:110764..110829:-
clu-mir-30c-1	uguaaacauccuugacuggaagcugggguuuggacagcaagggcuuucagucggauguuugcagc	uguaaacauccuugacuggaagcu	cuuucagucggauguuugcagc	5p	1	jcf7180000028063:491137..491202:-
clu-mir-30c-2	uguaaacauccuugacuggaagcugguguuagguucuggggcuuucagucggauguuugcagc	uguaaacauccuugacuggaagcu	cuuucagucggauguuugcagc	5p	1	jcf7180000028335:124231..124294:-
clu-mir-30c-3	uguaaacauccuacacucucggcguuggcccccugguggccgggagugggaauguuuauccu	uguaaacauccuacacucucgg	cgggagugggaauguuuauccu	5p	1	jcf7180000028335:122596..122658:-
clu-mir-30d	uguaaacauccccgacuggaagcugucuuaucugcagagcuuucaguccgauguuugcucc	uguaaacauccccgacuggaagc	cuuucaguccgauguuugcucc	5p	1	jcf7180000033793:111025..111086:-
clu-mir-31	aggcaagauguuggcauagcuguuaaguugaaagcccugcuaugccaucacauugccauc	aggcaagauguuggcauagcug	cuaugccaucacauugccauc	5p	1	jcf7180000028030:1006218..1006278:-
clu-mir-33	gugcauuguaguugcauugcauuuuaugcugacacagugcaauggaucugcuuugcaaca	gugcauuguaguugcauugc	caauggaucugcuuugcaaca	3p	1	jcf7180000034466:474413..474473:-
clu-mir-338-1	aacaacauccuggugcugccugaguaguugucacaaacuccagcaucagugauuuuguu	aacaacauccuggugcugccugagu	uccagcaucagugauuuuguu	5p	1	jcf7180000028292:319213..319272:+
clu-mir-338-3	aacaauauccuggugcugccugagugcuccugacagacuccagcaucagugauuuuguu	aacaauauccuggugcugccugagu	uccagcaucagugauuuuguu	5p	1	jcf7180000030225:44070..44129:-
clu-mir-33a-1	gugcauuguaguugcauugcaugauccuuaaagccgagugcaaugugccugcagugcagua	gugcauuguaguugcauugc	caaugugccugcagugcagua	3p	1	jcf7180000033697:1136686..1136747:+
clu-mir-33a-2	gugcauuguaguugcauugcaugauccuuaaagccgagugcaaugugccugcagugcagu	gugcauuguaguugcauugc	caaugugccugcagugcagu	5p	1	jcf7180000033697:1136686..1136746:+
clu-mir-34	uggcagugucuuagcugguuguugugagagugagaacgaagcaaucagcaaguuuacugccgca	uggcagugucuuagcugguugu	aaucagcaaguuuacugccgca	5p	1	jcf7180000028001:143374..143438:+
clu-mir-3618	ugugauuuccaauaauugagacagugauucugaaagcugucuacauuaaugaaaagaacaaug	ugugauuuccaauaauugaga	uacauuaaugaaaagaacaaug	5p	1	jcf7180000033702:1337196..1337259:-
clu-mir-365-1	agggacuuuuaggggcagcuguguuuuauuaacccagucauaaugccccuaaaaauccuuau	agggacuuuuaggggcagcugug	uaaugccccuaaaaauccuuau	3p	1	jcf7180000033464:374373..374435:+
clu-mir-365-2	gagggacuuuuaggggcagcuguguuuuauuaacccagucauaaugccccuaaaaauccuuau	gagggacuuuuaggggcagcugug	uaaugccccuaaaaauccuuau	3p	1	jcf7180000033464:374372..374435:+
clu-mir-375-1	guugagccacacguacaauaccugaaggugaaguuuuguucguucggcucgcguua	guugagccacacguacaauac	uuuguucguucggcucgcguua	3p	1	jcf7180000028231:262302..262358:-
clu-mir-375-2	acguugagccacacguacaauaccugaaggugaaguuuuguucguucggcucgcguua	acguugagccacacguacaaua	uuuguucguucggcucgcguua	3p	1	jcf7180000028231:262302..262360:-
clu-mir-429b	gucuuaccagacaugguuagauguaauuaauggugucuaauacugucugguaaugccg	gucuuaccagacaugguu	uaauacugucugguaaugccg	3p	1	jcf7180000034511:236022..236080:+
clu-mir-430a-12	acccuuacaaaaacacuaacuuugauuuucaaugcaguaagugcugcuuguugggguag	acccuuacaaaaacacuaacuu	uaagugcugcuuguugggguag	3p	1	jcf7180000030637:10252..10311:+
clu-mir-430a-13	acccuuacaaaaacacuaacuuugauuuucaaugcaguacgugcuucuuguugggguag	acccuuacaaaaacacuaacu	acccuuacaaaaacacuaacu	3p	1	jcf7180000029560:12901..12960:+
clu-mir-430a-3	acccuuacaaaaacacuaacuuugauuuucaaugcaguaagugcuccuuguugggguag	acccuuacaaaaacacuaacu	uaagugcuccuuguugggguag	3p	1	jcf7180000032229:7665..7724:-
clu-mir-430a-4	acccuuacaaaaacacuaacuuugauuuucaaugcaguaagugcuucuuguugggauag	acccuuacaaaaacacuaacu	acccuuacaaaaacacuaacu	3p	1	jcf7180000028521:7811..7870:+
clu-mir-430b-1	accucaaacggaaacacugaugauucuuuaguucauaagugcuucucuuugga	accucaaacggaaacacugaug	uaagugcuucucuuugga	5p	2	jcf7180000028765:8114..8167:-	jcf7180000028765:15299..15352:-
clu-mir-430b-2	accucaaacguagacacugaugauucuuuaguucauaagugcuucucuuugga	accucaaacguagacacugaug	uaagugcuucucuuugga	5p	1	jcf7180000032204:6442..6495:+
clu-mir-430b-3	accucaaacggagacccugaugauucuuuaguucauaagugcuucucuuugga	accucaaacggagacccugaug	uaagugcuucucuuugga	5p	1	jcf7180000029560:3974..4027:+
clu-mir-430b-4	accccaaacggagacacugaugauucuuuaguucauaagugcuucucuuuggg	accccaaacggagacacugaug	uaagugcuucucuuuggg	5p	1	jcf7180000029560:16180..16233:+
clu-mir-430b-5	accucaaacggagacacugaugauucuuuaguucauaagugcuacucuuuggg	accucaaacggagacacugaug	accucaaacggagacacugaug	5p	1	jcf7180000029560:14475..14528:+
clu-mir-430b-6	accucacacggagacacugaugauucuuuaguucauaagugcuucucuuugga	accucacacggagacacugaug	uaagugcuucucuuugga	5p	1	jcf7180000032840:3872..3925:+
clu-mir-430b-7	accucaaacggagacacugaugauucuuuaguucauaagugcuacucuuugggg	accucaaacggagacacugaug	uaagugcuacucuuugggg	5p	1	jcf7180000029560:14475..14529:+
clu-mir-430b-8	accucaaacggauacacugaugauucuuuaguucauaagugcuucucuuugga	accucaaacggauacacugaug	uaagugcuucucuuugga	5p	1	jcf7180000032840:7559..7612:+
clu-mir-449a	aggcaguguaauguuagcugauguuucuuuagccagcucacucugcucugcuac	aggcaguguaauguuagcuga	cagcucacucugcucugcuac	5p	1	jcf7180000028025:12252..12306:-
clu-mir-449b	aggcaguguaauguuagcugauguuucuuuagccagcucacucugcucugcuacc	aggcaguguaauguuagcuga	agcucacucugcucugcuacc	5p	1	jcf7180000028025:12251..12306:-
clu-mir-451a	aaaccguuaccauuacugaguuucaguuaugguaaggguuauac	aaaccguuaccauuacugagu	ucaguuaugguaaggguuauac	5p	1	jcf7180000033789:921776..921820:+
clu-mir-451b	aaaccguuaccauuacugaguuucaguuaugguaaggguuaua	aaaccguuaccauuacugagu	ucaguuaugguaaggguuaua	5p	1	jcf7180000033789:921776..921819:+
clu-mir-451c	aaaccguuaccauuacugaguuucaguuaugguaaggguuau	aaaccguuaccauuacugagu	uucaguuaugguaaggguuau	5p	1	jcf7180000033789:921776..921818:+
clu-mir-457a	uagcagcacaucauuacugguauuaaugaugcccauugccaguaugauaugugcugcucu	uagcagcacaucauuacuggua	ccaguaugauaugugcugcucu	5p	1	jcf7180000028634:78560..78620:+
clu-mir-457b	uagcagcacaucauuacugguauuaaugaugcccauugccaguaugauaugugcugcucuc	uagcagcacaucauuacuggu	ccaguaugauaugugcugcucuc	5p	1	jcf7180000028634:78560..78621:+
clu-mir-459	ucaguaacaaggauucauccuguugugaugcugcaggcugacaggauaucguuguuauugggg	ucaguaacaaggauucauc	caggauaucguuguuauugggg	3p	1	jcf7180000033439:61420..61483:+
clu-mir-460	ccugcauuguacacacugugcguagaaguuacgucagcacagcgcauacaauguggaug	ccugcauuguacacacugugcg	cacagcgcauacaauguggaug	5p	1	jcf7180000028997:512442..512501:-
clu-mir-460-2	ccugcauuguacacacugugcguagaaguuacgucagcacagcgcauacaaugugga	ccugcauuguacacacugugc	cacagcgcauacaaugugga	5p	1	jcf7180000028997:512444..512501:-
clu-mir-462a	uaacggaacccauaaugcagcugugauuuugagcuccagcugguuaugggguccguuuca	uaacggaacccauaaugcagcug	cugguuaugggguccguuuca	5p	1	jcf7180000028496:186469..186529:-
clu-mir-462b	uaacggaacccauaaugcagcugugauuuugagcuccagcugguuaugggguccguuuc	uaacggaacccauaaugcagcug	gcugguuaugggguccguuuc	5p	1	jcf7180000028496:186470..186529:-
clu-mir-462c	uaacggaacccauaaugcagcugugauuuugagcuccagcugguuaugggguccguuucaa	uaacggaacccauaaugcagcug	uaacggaacccauaaugcagcug	5p	1	jcf7180000028496:186468..186529:-
clu-mir-462d	uaacggaacccauaaugcagcugugauuuugagcuccagcugguuaugggguccguuu	uaacggaacccauaaugcagcug	gcugguuaugggguccguuu	5p	1	jcf7180000028496:186471..186529:-
clu-mir-489-1	uggucguauguaugacgucauuuacuucaauguuuggagugacaucauauguacggcugcu	uggucguauguaugacgucauu	ugacaucauauguacggcugcu	3p	1	jcf7180000028063:2038386..2038447:-
clu-mir-499a	uuaagacuugcagugauguuuagggcaaugaucacaugaacaucacuuuaagucugugc	uuaagacuugcagugauguuua	aacaucacuuuaagucugugc	5p	1	jcf7180000028336:301250..301309:-
clu-mir-499b-1	uuaagacuugcagugauguuuagggcaaugaucacaugaacaucacuuuaagucugugcu	uuaagacuugcagugauguuu	aacaucacuuuaagucugugcu	5p	1	jcf7180000028336:301249..301309:-
clu-mir-499b-3	uuaagacuugcagugauguuuagggcaaugaucacaugaacaucacuuuaagucugugcug	uuaagacuugcagugauguuu	aacaucacuuuaagucugugcug	5p	1	jcf7180000028336:301248..301309:-
clu-mir-5100	ggcucguuggucuagggguaugauucccgcuuugggugcgagaggucccggguucaaaucccggacgagccca	ggcucguuggucuagggguaugauu	ucaaaucccggacgagccca	5p	1	jcf7180000030752:12896..12969:+
clu-mir-551	gaaacuaagcguggguguggccugaaaaauauacacggcgacccauccuuaguuucug	gaaacuaagcguggguguggccu	gaaacuaagcguggguguggccu	3p	1	jcf7180000028267:333438..333496:+
clu-mir-7132a-1	gacuuggucaaagcuccucaguguugaucaagagccugagaaguuuggaacaaguau	gacuuggucaaagcuccucagu	ugagaaguuuggaacaaguau	5p	1	jcf7180000028312:31008..31065:+
clu-mir-7132a-2	gacuuggucaaagcuccucaguguugaucaagagccugagaaguuuggaacaaguaua	gacuuggucaaagcuccucagu	ugagaaguuuggaacaaguaua	5p	1	jcf7180000028312:31008..31066:+
clu-mir-7132b	gacuuggucaaagcuccucagcagauuacagcaacucugaggcguuuagaacaaguuca	gacuuggucaaagcuccucagc	ugaggcguuuagaacaaguuca	3p	1	jcf7180000028228:1197624..1197683:+
clu-mir-722	uuugaaacguuuuagccaaaaauguuuccauggucaacguuguuuuuugcagaaacguuucagauu	uuugaaacguuuuagccaaa	uuuugcagaaacguuucagauu	3p	1	jcf7180000033770:219534..219600:-
clu-mir-722-2	uuugaaacguuuuagccaaaaauguuuccauggucaagguguuuuuugcagaaacguuucagauu	uuugaaacguuuuagccaaa	uuuugcagaaacguuucagauu	3p	1	jcf7180000033844:1041126..1041191:-
clu-mir-724-1	uuaaagggaauuugcgacuguuaaucaaaccauucgaacagccacaccuuccuuuuaaga	uuaaagggaauuugcgacuguu	cagccacaccuuccuuuuaaga	5p	1	jcf7180000028073:2569987..2570047:+
clu-mir-724-3	uuaaagggaauuugcgacuguuaaucaaaccauucgaacagccacaccuuccuuuuaagau	uuaaagggaauuugcgacuguu	cagccacaccuuccuuuuaagau	5p	1	jcf7180000028073:2569987..2570048:+
clu-mir-725-1	ugcuggaaacuuugccugguaauuucuaugcuaaaauucagucauuguuucuggucgu	ugcuggaaacuuugccugguaauu	uucagucauuguuucuggucgu	3p	1	jcf7180000028164:115252..115310:+
clu-mir-726	ggaauuccgcuaguucugaacuauucgugauugguaaaaguucacuacuagcagaacucaga	ggaauuccgcuaguucugaacu	uucacuacuagcagaacucaga	3p	1	jcf7180000028336:462524..462586:-
clu-mir-7-3	uggaagacuagugauuuuguugugaagcugaucaaagaacaacaagucccagucuaccucu	uggaagacuagugauuuuguugu	caacaagucccagucuaccucu	5p	1	jcf7180000028152:1857825..1857886:-
clu-mir-730a	uccucauugugcaugcuguguguauuucugugagugccacacagcgccugcaaugugga	uccucauugugcaugcugugug	cacagcgccugcaaugugga	5p	1	jcf7180000032549:10598..10657:+
clu-mir-730b	uccucauugugcaugcuguguguauuucugugagugccacacagcgccugcaauguggaggc	uccucauugugcaugcugugug	cacagcgccugcaauguggaggc	5p	1	jcf7180000032549:10598..10660:+
clu-mir-730c	uccucauugugcaugcuguguguauuucugugagugccacacagcgccugcaauguggagg	uccucauugugcaugcugugug	cacagcgccugcaauguggagg	5p	1	jcf7180000032549:10598..10659:+
clu-mir-731a	aaugacacguuuucucccggauugcugacgacaggaaacgcaaccgggaauuucgugucagc	aaugacacguuuucucccggauu	accgggaauuucgugucagc	5p	1	jcf7180000028496:186105..186167:-
clu-mir-731b	aaugacacguuuucucccggauugcugacgacaggaaacgcaaccgggaauuucgugucagcca	aaugacacguuuucucccggauu	aaccgggaauuucgugucagcca	5p	1	jcf7180000028496:186103..186167:-
clu-mir-731c	aaugacacguuuucucccggauugcugacgacaggaaacgcaaccgggaauuucgugucagcc	aaugacacguuuucucccggauu	aaccgggaauuucgugucagcc	5p	1	jcf7180000028496:186104..186167:-
clu-mir-734a	gaacuauucugcaacauuuguugaugugguucugcaaguaaaugcugcagaauugugcuc	gaacuauucugcaacauuuguu	uaaaugcugcagaauugugcuc	3p	1	jcf7180000028039:791840..791900:+
clu-mir-734b	ugaacuauucugcaacauuuguugaugugguucugcaaguaaaugcugcagaauugugcuc	ugaacuauucugcaacauuugu	uaaaugcugcagaauugugcuc	3p	1	jcf7180000028039:791839..791900:+
clu-mir-7552	uuacaauuaaaggauauuucucgugacugcaaaaaaaacggagauaucucuuaauuguuugg	uuacaauuaaaggauauuucucgu	gagauaucucuuaauuguuugg	5p	1	jcf7180000028090:295024..295086:+
clu-mir-7a-1	uggaagacuagugauuuuguuguuuuguugugaaacugacaacaagucauugucucccucg	uggaagacuagugauuuuguuguu	caacaagucauugucucccucg	5p	1	jcf7180000033869:52926..52987:-
clu-mir-7a-2	uggaagacuagugauuuuguuguuuuuaguuagaucaaccgacaacaaaucacagucugccaa	uggaagacuagugauuuuguuguu	caacaaaucacagucugccaa	5p	1	jcf7180000033768:387230..387293:+
clu-mir-7a-3	uggaagacuagugauuuuguuguuuuuaguuagaucaaccgacaacaaaucacagucugccaaa	uggaagacuagugauuuuguuguu	caacaaaucacagucugccaaa	5p	1	jcf7180000033768:387230..387294:+
clu-mir-7a-4	uggaagacuagugauuuuguuguuuuuaguuagaucaaccgacaacaaaucacagucugccaaau	uggaagacuagugauuuuguuguu	caacaaaucacagucugccaaau	5p	1	jcf7180000033768:387230..387295:+
clu-mir-7a-5	uggaagacuagugauuuuguuguugugcguucagguucucgacaacaagucccagucuaccuca	uggaagacuagugauuuuguuguu	caacaagucccagucuaccuca	5p	1	jcf7180000028107:321336..321400:+
clu-mir-8160a	agaauaaugccagcagucggucauggugucccagggaccagcacugguguuauugaga	agaauaaugccagcagucgguc	ccagcacugguguuauugaga	5p	1	jcf7180000032014:370989..371047:-
clu-mir-9-1	ucuuugguuaucuagcuguaugaguguuaaucauccaucauaaagcuagauaaccgaaagu	ucuuugguuaucuagcuguaug	uaaagcuagauaaccgaaagu	5p	1	jcf7180000027999:251655..251716:+
clu-mir-9-2	ucuuugguuaucuagcuguaugaguguucugcucgucauaaagcuagauaaccgaaagu	ucuuugguuaucuagcuguau	auaaagcuagauaaccgaaagu	5p	1	jcf7180000028032:1838254..1838313:+
clu-mir-92-2	agguggggauuaguagcaaugcuguguaccucgagguauugcacuugucccggccugu	agguggggauuaguagcaaugcu	uauugcacuugucccggccugu	3p	1	jcf7180000028132:126136..126194:-
clu-mir-92a-1	agguugggagagggagcaaugcucuguacgugugcgguauugcacuugucccggccugu	agguugggagagggagcaaugc	uauugcacuugucccggccugu	3p	1	jcf7180000034438:2136902..2136961:+
clu-mir-92b	agguccgggaugcggugcacuguugucgugucccaugccuccaauauugcacucgucccggccucc	agguccgggaugcggugcacuguu	uauugcacucgucccggccucc	3p	1	jcf7180000033979:32257..32323:+
clu-mir-93	aaaagugcuguuugugcagguagcagucauccaccuacugcaaaaccagcacuucagg	aaaagugcuguuugugcagguag	acugcaaaaccagcacuucagg	5p	1	jcf7180000028017:404437..404495:+
clu-mir-194a	uguaacagcaacuccauguggaagcugugucuguuccaguggaggugcuguuaccug	uguaacagcaacuccaugugga	ccaguggaggugcuguuaccug	5p	1	jcf7180000033738:313354..313411:+
clu-mir-9-6	ucuuugguuaucuagcuguaugaguguuaaucauccaucauaaagcuagauaaccgaaagua	ucuuugguuaucuagcuguaug	uaaagcuagauaaccgaaagua	5p	1	jcf7180000027999:251655..251717:+
clu-mir-96-1	uuuggcacuagcacauuuuugcuucuguauauauacuuugagcaauuauguguagugccaauau	uuuggcacuagcacauuuuugcu	caauuauguguagugccaauau	5p	1	jcf7180000033681:1537484..1537548:-
clu-mir-96-2	uuuggcacuagcacauuuuugcuuuguuucucguuguuugagcaaacauguguggugccaaua	uuuggcacuagcacauuuuugcu	caaacauguguggugccaaua	5p	1	jcf7180000033693:440494..440557:-
clu-mir-96-3	uuuggcacuagcacauuuuugcuuuguuucucguuguuugagcaaacauguguggugccaauau	uuuggcacuagcacauuuuugcu	caaacauguguggugccaauau	5p	1	jcf7180000033693:440493..440557:-
clu-mir-96-4	uuuggcacuagcacauuuuugcuuuguuucucguuguuugagcaaacauguguggugccaauaua	uuuggcacuagcacauuuuugcu	uuuggcacuagcacauuuuugcu	5p	1	jcf7180000033693:440492..440557:-
clu-mir-99	aacccguagauccgaucuuguggcaaaucugacugcacaagcucgccucugugggucu	aacccguagauccgaucuugu	caagcucgccucugugggucu	5p	1	jcf7180000029895:10476..10534:+
clu-mir-99-2	aacccguagauccgaucuuguggcaaaucugacugcacaagcucgccucugugggucuc	aacccguagauccgaucuugu	caagcucgccucugugggucuc	5p	1	jcf7180000029895:10476..10535:+
clu-mir-99b	aacccguagauccgaucuuguggcaaaucugacugcacaagcucgccucuguggguc	aacccguagauccgaucuugu	caagcucgccucuguggguc	5p	1	jcf7180000029895:10476..10533:+
clu-mir-9a-1	ucuuugguuaucuagcuguaugagugacguacauuuuucauaaagcuagauaaccgaaagu	ucuuugguuaucuagcuguaug	uaaagcuagauaaccgaaagu	5p	1	jcf7180000033692:267526..267587:+
clu-mir-9a-2	ucuuugguuaucuagcuguaugagugacguacauuuuucauaaagcuagauaaccgaaagua	ucuuugguuaucuagcuguaug	uaaagcuagauaaccgaaagua	5p	1	jcf7180000033692:267526..267588:+
clu-mir-9a-3	ucuuugguuaucuagcuguaugaguuuuaauuucauaaagcuagagaaccgaaagua	ucuuugguuaucuagcuguaug	uaaagcuagagaaccgaaagua	5p	1	jcf7180000028152:1678571..1678628:+
clu-mir-9a-4	ucuuugguuaucuagcuguaugagugauguacauucuucauaaagcuagauaaccgaaagu	ucuuugguuaucuagcuguaug	uaaagcuagauaaccgaaagu	5p	1	jcf7180000030387:7521..7582:+
clu-mir-9a-5	ucuuugguuaucuagcuguaugagugauguacauucuucauaaagcuagauaaccgaaagua	ucuuugguuaucuagcuguaug	uaaagcuagauaaccgaaagua	5p	1	jcf7180000030387:7521..7583:+
clu-mir-9b	ucuuugguuaucuagcuguaugaguuuauguaauaucauaaagcuagagaaccgaaugua	ucuuugguuaucuagcuguaug	uaaagcuagagaaccgaaugua	5p	1	jcf7180000028261:26159..26219:+
clu-mir-9b-2	ucuuugguuaucuagcuguaugaguuuuaauuaccuaaagcuagauaaccgaaagua	ucuuugguuaucuagcuguaug	uaaagcuagauaaccgaaagua	5p	1	jcf7180000028131:42237..42294:+
clu-mir-nov1	ugcaaugaggucccucugacagaguuccccuccgagggucucuccaggagcaccaccuugcuga	ugcaaugaggucccucugacaga	uccaggagcaccaccuugcuga	5p	2	jcf7180000028219_130240	jcf7180000028219_63360
clu-mir-nov2	agugaugagugugacagcuguguugucuugucacagcugucacacucaucaccgu	agugaugagugugacagcugug	agcugucacacucaucaccgu	5p	6	jcf7180000028062_63376	jcf7180000028062_30612	jcf7180000028062_43358	jcf7180000028062_14578	jcf7180000028062_18182	jcf7180000028062_39512
clu-mir-nov3	auuguuucuuuucagugaucggccaacuccuucauguuggccgaucacugaaaagaaacacca	auuguuucuuuucagugaucggcc	ccgaucacugaaaagaaacacca	3p	2	jcf7180000033744_338473	jcf7180000033744_167623
clu-mir-nov4	cuugucauagcaggacaaacgaguguaacaauuagauggcucugauccugcuaugacaugu	cuugucauagcaggacaaac	ucugauccugcuaugacauguc	3p	4	jcf7180000034439_314418	jcf7180000034439_161514	jcf7180000034439_458202	jcf7180000034439_178242
clu-mir-nov4	cuugucauagcaggacaaacgaguguaacaauuagauggcucugauccugcuaugacauguc	cuugucauagcaggacaaac	ucugauccugcuaugacauguc	5p	4	jcf7180000034439_310352	jcf7180000034439_108656	jcf7180000034439_132270	jcf7180000034439_283668
clu-mir-nov5	uucccaccggcacagaggacguaguuugucuccgucugcuucuucugugcuggucgguucg	uucccaccggcacagaggacgu	uucuucugugcuggucgguucg	5p	4	jcf7180000034598_338829	jcf7180000033762_87434	jcf7180000033762_105892	jcf7180000034598_309595
clu-mir-nov6	uucccaccggcacagaggacguaguuugucuccgucugcuucuucugugcuggugguuu	uucccaccggcacagaggacgu	uucuucugugcuggugguuuc	5p	4	jcf7180000034432_414276	jcf7180000034432_206468	jcf7180000034432_129280	jcf7180000034432_276508
clu-mir-nov6	uucccaccggcacagaggacguaguuugucuccgucugcuucuucugugcuggugguuuc	uucccaccggcacagaggacgu	uucuucugugcuggugguuuc	5p	2	jcf7180000034432_302564	jcf7180000034432_106162
clu-mir-nov7	cauugcaacucaucucuaucagcaaaucucuguucaugcugauaggacgcugcugcaaagug	cauugcaacucaucucuaucagc	ugauaggacgcugcugcaaagug	5p	2	jcf7180000033768_106536	jcf7180000033768_227624
clu-mir-nov8	uuuccaccggcacagaggacguaguuugucuccgucugcuucuucugugcugguggguuc	uuuccaccggcacagaggacgu	uucuucugugcugguggguuc	3p	6	jcf7180000028030_36263	jcf7180000028030_17879	jcf7180000028030_24829	jcf7180000028030_8467	jcf7180000028030_10643	jcf7180000028030_22767
1Notes. Here, column A shows the name of all miRNA genes discovered in this study.
2column B shows the precursor sequences of miRNA stem loop structure.
3column C and D show the sequences of mature 5p and 3p arm, respectively.
4column E shows the arm dominance of the miRNA genes.
5column F shows the no. of the genes present in different loci where the loci are shown in column G to L.
