# Supplementary material for: Characterization of miRNAs in Embryonic, Larval, and Adult Lumpfish Provides a Reference miRNAome for Cyclopterus lumpus
Source: Biology (Basel). 2022 Jan 13;11(1):130. doi: 10.3390/biology11010130 (PMC8773022; doi:10.3390/biology11010130)
Supplement: Supplementary file 1 [file biology-11-00130-s001.zip › Table S5.xlsx]

## Sheet: Sheet2
TABLE S5. Normalized read counts of individual mature miRNAs from sequencing data in each sample sequenced.
miRNAs	Brain 1	Brain 2	Muscle 1	Muscle 2	Gill 1	Gill 2	Liver 1	Liver 2	Spleen 1	Spleen 2	Head kidney 1	Head kidney 2	Embryo 1	Embryo 2	Larvae 1	Larvae 2
clu_let_7a_3_5p	319252	280593	139245	249085	162836	392421	154376	384498	214344	169748	101738	142938	28027.6	27605.5	26568.4	30066.9
clu_let_7a_3_p	674.474	1446.98	790.677	968.337	1381.8	1314.01	945.129	770.763	1358.28	1452.87	796.111	992.742	102.713	95.4404	86.4485	128.013
clu_let_7a_4_3p	583.505	2688.29	962.389	1751.03	1532.92	1753.24	1321.4	1931.68	2444.21	2484.2	2544.12	1940.01	91.189	89.3112	80.885	104.702
clu_let_7a_5_3p	310.596	336.788	291.512	439.613	169.249	252.554	448.862	1122.72	521.524	411.888	330.063	361.588	283.588	470.635	462.2	322.799
clu_let_7a_6_3p	16.8943	220.115	75.873	78.7145	78.5801	52.4628	385.162	357.416	162.252	170.547	166.352	138.572	5.01038	1.3134	2.56778	3.16082
clu_let_7a_7_3p	2692.7	1517.95	1525.45	1754	2098.69	2929.38	2296.16	2932.99	1360.6	1259.8	781.588	1248.23	756.067	1000.81	995.014	908.341
clu_let_7aj_3p	395.068	731.31	397.335	515.357	735.026	915.05	834.025	1069.52	718.544	685.407	992.828	803.287	365.758	423.791	397.578	321.614
clu_let_7b_1_3p	3183.93	6726.13	3158.71	3273.34	6027.7	6112.53	3047.23	3763.78	3649.51	3238.79	1642.39	2482.4	128.266	93.6892	95.8637	140.261
clu_let_7b_1_5p	41174.1	36945.6	17474.8	20777.7	31896.3	53380.3	23764.5	42454.7	26578	21548.5	12827.6	20182.9	953.977	744.26	748.507	939.949
clu_let_7c_3p	2480.87	647.113	1134.1	1605.48	951.424	1317.67	515.525	1185.48	854.14	720.803	628.439	979.751	1549.71	2765.15	2663.64	1686.3
clu_let_7c_5p	14665.6	16203.1	6541.05	14493.9	6743.38	18175.3	4147.9	13670.5	7783.45	8331.07	4956.22	8149.79	2289.24	2918.81	2750.52	2246.16
clu_let_7d_1_3p	539.319	206.884	173.709	233.173	175.294	214.732	100.735	184.165	202.815	152.849	104.3	171.05	325.174	506.535	511.844	349.666
clu_let_7d_1_5p	34568.4	13447.4	7651.2	11642.3	6032.53	11236.8	3816.07	8507.05	12564.1	12404.9	7294.38	11609.8	14051.1	16191.2	14804.1	13755.1
clu_let_7e_1_3p	129.956	310.326	173.709	190.103	280.47	185.45	2214.68	818.51	528.478	666.1	370.99	350.762	80.1661	70.048	71.0418	78.6254
clu_let_7e_3p	345.684	470.3	339.432	589.616	609.298	775.962	477.009	748.936	1012.92	1034.55	856.843	989.494	54.1121	55.1628	47.9318	61.636
clu_let_7e_5p	105384	204109	84676.3	133240	88082.2	221745	317980	611318	230021	245800	145760	213501	3686.14	2996.3	3202.02	3763.75
clu_let_7f_3p	62.3791	168.394	51.9131	74.259	96.714	90.2849	137.77	121.412	76.4902	80.4468	91.0973	77.947	9.51973	13.5718	10.6991	13.8286
clu_let_7f_5p	41584.8	41406.8	25323.6	38384.5	24477.1	58386.3	51303.6	90082.5	36496.2	43790.4	27558.9	40000.9	2243.65	2150.04	2078.62	2173.46
clu_let_7g_3p	2324.92	4035.44	1555.4	1660.43	3729.53	5115.74	2693.17	3567.34	2163.74	1946.81	1795.54	1864.23	337.7	348.489	368.476	324.774
clu_let_7g_5p	143876	88185.4	64793.6	103747	81482.7	182219	106460	233901	143599	146748	110968	137847	37585.4	38188	35849.6	37869.4
clu_let_7h_1_3p	2457.48	4048.67	1575.36	1779.25	3232.66	4775.34	3195.37	3840.18	2268.05	2326.52	1621.27	1728.91	216.449	174.244	180.172	211.775
clu_let_7h_2_5p	21874.3	15167.5	10188.9	14133	11546.4	23675.4	23046	39677.3	25054	24227.4	16134.8	19821.3	2482.64	2501.59	2278.05	2604.91
clu_let_7h_3p	1129.32	3140.54	882.523	895.563	2379.16	3214.87	1755.45	2387.32	1200.66	1208.31	938.698	1085.85	80.1661	70.4858	77.0333	80.2058
clu_let_7i_1_3p	732.954	466.691	69.8831	181.192	268.381	248.894	140.732	158.245	662.915	532.558	591.472	523.977	97.7025	144.474	120.686	118.531
clu_let_7i_1_5p	328925	27177.6	10167	25254	26786.1	37731.8	11491.2	20752	89714.9	95707.6	70579.3	103321	22680.5	19331.5	19279.3	24140.8
clu_let_7i_2_3p	62.3791	72.1688	7.98663	4.45554	16.9249	2.44013	8.88836	9.54928	4.63577	6.43574	18.4835	31.3953	4.50934	0.8756	1.28389	2.76572
clu_miR_1_1_3p	10349.7	4846.13	861786	937327	3621.94	2951.34	893.281	6242.5	2255.3	1991.86	1922.28	4880.35	85588.4	69849.3	71784.4	67503.3
clu_miR_1_2_5p	2.59913	0	93.843	29.7036	7.25355	1.22007	8.88836	1.36418	4.63577	1.60894	11.8823	0	11.0228	5.2536	5.13555	5.92654
clu_miR_1_3_5p	7.79739	12.0281	231.612	250.995	16.9249	9.76053	11.8512	28.6478	6.95365	1.60894	13.2025	17.3216	48.0997	28.457	41.0844	36.3494
clu_miR_100_2_3p	1005.86	637.491	686.851	1063.39	146.28	175.69	262.207	959.021	538.908	859.172	170.312	387.57	357.741	380.011	354.353	346.505
clu_miR_100_2_5p	434075	108170	208459	334057	85984.7	95421.4	207462	334865	284460	365380	108688	191202	73083.9	81614.3	83910.7	72116.1
clu_miR_101a_3p	45843.4	40948.6	42664.6	61198.3	20568.6	22134.4	150034	101668	50423.2	84240.7	22143.2	37956.9	1023.12	603.727	794.727	1129.99
clu_miR_101a_5p	265.111	310.326	355.405	487.139	155.951	167.149	601.446	942.65	292.053	450.502	194.077	221.932	17.5363	7.0048	14.9787	11.8531
clu_miR_101b_3p	3038.38	3289.69	2224.28	3910.48	2014.07	1859.38	64052.5	71696	3349.34	5832.39	2357.97	3804.25	467.97	396.209	382.599	539.71
clu_miR_101b_5p	188.437	700.037	247.586	378.721	191.01	251.334	3656.08	7022.81	315.232	370.055	318.18	284.723	63.6319	75.3016	61.6267	71.5136
clu_miR_103_3p	27910.7	8620.56	4270.85	3966.91	5522.37	10519.4	20843.2	21249.9	10996	13141.8	14042.2	12313.5	6343.14	4426.16	5013.16	5132.78
clu_miR_103_5p	23.3922	60.1406	15.9733	13.3666	14.5071	6.10033	97.772	25.9195	20.861	25.743	27.7253	22.7345	16.0332	10.945	12.4109	16.5943
clu_miR_106_5p	1542.58	14638.2	2433.93	3906.02	4074.08	6133.27	9507.59	8623	4381.96	6302.2	9027.87	5633.84	3355.45	3800.54	3762.65	2815.5
clu_miR_106ab_3p	15.5948	36.0844	25.9566	14.8518	25.3874	8.54046	26.6651	13.6418	18.5431	9.65362	52.81	21.6519	7.51557	10.945	12.8389	5.92654
clu_miR_10a_2_5p	2528.95	17254.3	85684.6	83554.7	8707.88	11822.4	1716.94	2376.41	8340.91	9711.54	18641.9	28396.5	46965.3	72736.1	72423.3	45926.3
clu_miR_10ab_3p	20.793	49.3153	159.733	194.559	24.1785	34.1619	23.7023	16.3702	32.4504	48.2681	34.3265	69.2862	126.262	160.235	151.499	112.209
clu_miR_10b_2_3_3p	2.59913	24.0563	139.766	77.2293	8.46247	19.5211	2.96279	1.36418	3.47683	3.21787	14.5228	15.1564	81.6692	127.4	112.126	63.6115
clu_miR_10c_1_3p	2.59913	206.884	11.98	26.7332	4.8357	1.22007	11.8512	13.6418	136.755	133.542	50.1695	45.4691	15.0311	14.8852	14.5507	11.0629
clu_miR_10c_1_5p	1306.06	45002	3206.63	10825.5	3530.06	536.829	8411.35	6271.15	86009.7	107025	28182.1	41602.1	8649.42	11753.2	12458.4	9135.56
clu_miR_10d_3p	3.89869	0	7.98663	0	6.04462	0	2.96279	0	2.31788	0	1.32025	7.57818	30.0623	65.2322	48.7878	29.6327
clu_miR_10d_5p	1016.26	240.563	1729.11	2284.21	1074.73	204.971	109.623	160.974	104.305	123.888	5975.45	11063.1	25691.2	32610.9	34270	25037.7
clu_miR_122_1_3p	22.0926	1.20281	83.8597	62.3775	24.1785	3.6602	7009.96	5520.85	4.63577	3.21787	7.9215	7.57818	179.372	56.4762	55.6352	65.587
clu_miR_122_1_5p	5485.46	663.953	12227.5	6202.11	3475.66	1327.43	1.37502e+06	1.74447e+06	570.199	511.642	122.783	1307.78	9965.15	11188.4	10774	8806.84
clu_miR_124_1_3p	20592.9	16.8394	161.729	16.337	15.716	2.44013	2.96279	21.8269	5.79471	17.6983	3.96075	17.3216	3092.91	1882.1	1918.56	3044.66
clu_miR_124_1_5p	3953.28	12.0281	135.773	50.4961	25.3874	15.8609	23.7023	21.8269	11.5894	8.04468	19.8038	22.7345	2797.8	3521.67	3652.66	2710.01
clu_miR_125a_1_3p	764.144	56.5322	119.8	65.3479	79.789	132.987	32.5907	42.2897	75.3312	80.4468	48.8493	49.7995	555.651	816.935	890.591	516.794
clu_miR_125a_1_5p	150521	6732.14	14679.4	20920.2	10254.1	19174.6	2764.28	8719.86	21180.8	13936.6	7495.06	12118.6	32062.4	39969.8	39172.7	36967.8
clu_miR_125a_2_3p	226.124	224.926	271.546	273.273	174.085	220.832	79.9953	83.2152	139.073	193.072	327.422	225.18	559.159	601.538	645.368	374.557
clu_miR_125a_4_3p	691.368	601.406	391.345	525.754	382.02	707.638	14.8139	36.8329	74.1723	57.9217	95.058	195.95	611.267	818.686	864.485	617.941
clu_miR_125a_4_5p	188477	23666.5	49167.7	91656.4	25561.5	38183.2	20400.3	64764.6	68143.5	53955.7	13313.4	25223.4	28033.6	27796.4	27836.4	30373.1
clu_miR_125b_1_3p	1081.24	371.669	1607.31	797.541	183.757	211.071	164.435	356.052	445.034	363.62	91.0973	191.62	1099.28	1549.81	1402.86	1310.16
clu_miR_125c_3p	512.028	319.948	646.917	400.999	178.921	280.615	300.723	813.053	350	279.955	133.345	271.732	641.329	1111.14	1080.18	775.191
clu_miR_125c_5p	184959	23495.7	48363.1	90007.8	25128.7	37478	20087.7	63760.5	66774.8	52900.2	13102.2	24822.9	27552.6	27235.6	27297.6	29786
clu_miR_126_3p	88525	217656	267644	235348	97320.8	92200.4	240484	241073	692964	758021	225299	217931	17743.8	15526.1	16512.9	15500.7
clu_miR_126_5p	1798.6	5725.39	7605.27	6065.47	2740.63	1583.65	9854.23	5085.67	28737.1	20221.1	5665.19	4245.95	410.851	402.776	393.726	456.344
clu_miR_128_2_3p	1.14931e+06	18962.3	46458.3	43833.6	33290.2	76217.5	21930.6	71300.4	45213.8	44985.9	33534.4	45705.1	63785.7	66855.2	63321.8	70890.1
clu_miR_128_2_5p	41.5861	2.40563	21.9632	2.97036	6.04462	4.88027	4.44418	10.9135	1.15894	0	7.9215	1.0826	5.51142	5.2536	8.98722	7.50695
clu_miR_129_1_3p	2861.64	10.8253	31.9465	14.8518	9.6714	2.44013	2.96279	2.72837	1.15894	3.21787	5.281	7.57818	232.482	144.036	151.927	210.985
clu_miR_129_1_5p	49869.5	28.8675	463.225	138.122	128.146	161.049	31.1093	50.4748	11.5894	20.9162	85.8163	62.7906	8500.62	5805.23	5634.56	9691.87
clu_miR_129_5_3p	731.655	2.40563	11.98	2.97036	7.25355	2.44013	0	0	0	0	7.9215	1.0826	56.1163	28.8948	29.5294	39.1152
clu_miR_130_1_5p	350.882	133.512	163.726	154.459	776.129	915.05	88.8836	84.5793	56.7882	35.3966	178.234	93.1034	3040.8	5432.66	5325.57	3108.67
clu_miR_130_3p	491.235	1054.87	113.81	213.866	674.58	719.839	725.883	398.341	136.755	96.5362	237.645	136.407	1142.87	977.608	917.98	1043.07
clu_miR_130_6_5p	135.155	12.0281	63.8931	22.2777	74.9533	73.204	103.698	73.6659	32.4504	14.4804	39.6075	38.9735	665.379	1115.51	982.603	686.688
clu_miR_130a_1_3p	257.314	45.7069	73.8764	41.585	90.6693	102.486	699.218	167.795	47.5166	78.8379	67.3328	69.2862	470.475	384.389	349.646	391.942
clu_miR_130a_1_5p	1948.05	46.9097	203.659	261.392	435.213	602.713	705.144	594.784	390.563	286.391	227.083	437.369	3567.89	4920.44	4697.75	3422.38
clu_miR_132_1_3p	17175	21.6506	183.693	50.4961	26.5963	8.54046	13.3325	20.4627	18.5431	19.3072	13.2025	12.9912	1945.03	953.967	883.743	1796.93
clu_miR_132_1_5p	5489.36	586.973	163.726	253.966	188.592	334.298	119.993	125.505	372.02	1074.77	373.631	750.24	440.914	211.895	238.803	393.917
clu_miR_132_4_5p	102.666	6.01406	7.98663	10.3963	7.25355	4.88027	1.48139	10.9135	13.9073	28.9609	10.562	32.4779	3.50727	2.189	1.28389	3.95103
clu_miR_133a_1_5p	68.8769	37.2872	19088.1	11759.7	65.2819	35.3819	23.7023	80.4868	22.0199	27.3519	47.529	82.2774	2940.09	2642.56	2637.96	2965.64
clu_miR_133ab_3p	395.068	477.517	71398.5	133758	338.499	124.447	97.772	377.879	142.55	128.715	167.672	500.16	11114	8149.21	7958.4	11742.8
clu_miR_133b_3p	31.1896	97.4278	14415.9	14581.5	45.9391	12.2007	29.6279	47.7464	12.7484	14.4804	18.4835	60.6255	1406.92	1022.7	889.735	1310.16
clu_miR_133b_5p	6.49782	1.20281	141.763	53.4665	3.62677	1.22007	13.3325	0	2.31788	3.21787	5.281	2.16519	36.0748	45.5312	45.3641	37.1396
clu_miR_135a_3p	3446.45	13.2309	137.769	28.2184	19.3428	35.3819	182.211	607.061	2.31788	3.21787	11.8823	33.5605	640.828	680.779	665.054	440.935
clu_miR_135a_5p	12514.8	51.7209	782.69	206.44	139.026	51.2428	965.869	2555.11	23.1788	30.5698	79.215	287.971	4555.44	5440.98	5712.88	4076.27
clu_miR_135b_2_3p	20.793	0	17.9699	2.97036	3.62677	0	2.96279	5.45673	3.47683	0	6.60125	2.16519	2.50519	2.189	2.13981	2.37062
clu_miR_135b_2_5p	15008.7	79.3856	700.827	625.261	135.4	10.9806	3374.62	8777.15	136.755	148.022	629.759	1092.34	2867.44	2044.96	2030.68	2879.51
clu_miR_135c_3p	18.1939	0	11.98	1.48518	7.25355	6.10033	10.3698	2.72837	2.31788	4.82681	1.32025	2.16519	6.01246	5.2536	7.70333	7.50695
clu_miR_135c_5p	922.691	3.60844	77.8697	86.1404	4.8357	2.44013	22.2209	24.5553	4.63577	1.60894	6.60125	7.57818	197.409	109.45	115.55	190.439
clu_miR_135d_3p	113.062	0	19.9666	4.45554	13.2982	3.6602	11.8512	13.6418	0	1.60894	6.60125	4.33039	69.6443	67.4212	82.1689	56.8948
clu_miR_135d_5p	10942.3	15.6366	199.666	26.7332	25.3874	12.2007	22.2209	28.6478	17.3841	16.0894	3.96075	11.9086	4184.67	2483.2	2521.56	3500.61
clu_miR_137_1_5p	63.6787	1.20281	7.98663	0	1.20892	0	0	0	0	0	5.281	2.16519	22.0457	17.512	26.5337	23.7062
clu_miR_137_3p	1380.14	21.6506	17.9699	14.8518	14.5071	9.76053	1.48139	4.09255	44.0398	19.3072	39.6075	8.66078	370.768	289.824	295.294	376.138
clu_miR_137a_3p	478.24	3.60844	0	0	4.8357	2.44013	2.96279	1.36418	0	3.21787	5.281	4.33039	210.436	167.24	183.168	225.999
clu_miR_137a_5p	28.5904	1.20281	1.99666	0	0	1.22007	1.48139	2.72837	1.15894	4.82681	2.6405	1.0826	46.5966	40.7154	45.3641	36.3494
clu_miR_1388_3p	35.0882	1013.97	119.8	144.062	343.335	342.839	426.641	145.968	344.206	381.318	320.821	293.384	6.01246	3.5024	7.27537	4.74123
clu_miR_1388_5p	770.642	4622.41	1747.08	2389.65	6620.07	11999.4	3213.14	3021.67	4645.04	4939.43	4125.78	5110.94	48.0997	59.5408	59.4868	53.734
clu_miR_139_1_3p	11572.6	3411.18	2427.94	3851.07	3334.21	4375.16	11196.4	15506.7	2239.08	5074.58	6217.06	4307.66	3236.21	2372.44	2302.44	2812.74
clu_miR_139_3_3p	519.826	327.165	165.723	142.577	234.531	348.939	1436.95	1047.69	129.801	230.078	370.99	291.219	168.85	225.029	239.231	171.079
clu_miR_140_3p	2504.26	3135.73	2775.36	2850.06	11617.8	13702.6	12660	7893.16	4784.11	6027.07	3205.57	4096.55	6907.31	5018.5	5963.24	5533.02
clu_miR_140_5p	1907.76	872.039	2483.84	3242.15	9724.59	7662.02	5684.11	3641	3372.52	2366.75	1705.76	1704.01	11784.4	8620.29	8531.44	11083.4
clu_miR_142_2_3p	1530.89	18848.1	2276.19	15347.8	18714.2	18606	5961.13	6269.78	41397.4	53336.2	68935.6	54491.5	263.546	204.015	266.193	330.306
clu_miR_142a_2_3p	1131.92	16382.3	1383.68	9205.14	11922.4	18486.4	9060.21	10991.2	36221.6	56291.8	34775.4	43416.5	122.253	81.4308	135.236	118.531
clu_miR_143_3p	75418.9	124289	163065	94202	157750	145835	67484.9	70513.3	547190	471743	85021.5	185602	22447	17211.2	17802.4	22497.9
clu_miR_143_5p	119.56	228.534	379.365	166.34	334.872	220.832	229.616	143.239	1180.96	894.569	209.92	300.962	102.212	68.2968	73.1817	106.678
clu_miR_145_1_3p	6334.08	8335.49	16999.6	10528.4	19446.8	21919.7	3244.25	5994.22	67188.5	40548.4	8184.23	17913.7	3817.41	4567.13	4574.07	4114.2
clu_miR_145_1_5p	418.46	3865.84	1669.21	905.96	2082.98	605.153	962.906	530.667	8584.28	5537.96	1278	2173.86	362.752	227.656	255.066	330.306
clu_miR_146a_3p	458.746	5199.76	2026.61	3077.29	6242.89	13071.8	3368.69	5741.85	8260.94	9063.14	5090.89	8327.34	271.563	139.22	119.83	245.754
clu_miR_146a_5p	21546.8	735696	162722	229494	344935	591428	640593	489102	657496	888556	402000	649253	7740.54	3515.54	3813.15	6887.82
clu_miR_148a_3p	5272.33	42293.3	6277.49	12953.7	43318.2	49168.7	145833	89036.1	6869.05	10343.9	17039.2	19930.6	18485.3	18495.3	20187.4	18942.8
clu_miR_148a_5p	298.9	1614.17	409.315	748.531	1988.68	2011.89	2990.93	2252.27	282.782	400.625	605.995	535.886	1709.54	1609.35	1419.13	1597.4
clu_miR_152a_5p	7100.82	12593.4	11808.2	11239.8	8669.2	9526.28	31208.5	16881.8	6590.9	8694.69	6809.85	7191.69	5452.3	5718.98	5456.1	5800.11
clu_miR_152ab_3p	8354.9	28513.9	13828.9	14468.6	13941.3	16163.4	195460	53334.1	12999.9	19630.6	12494.9	14486.2	3840.46	2954.28	3473.77	3465.05
clu_miR_153_3p	15863.8	84.1969	241.596	47.5258	101.55	78.0842	124.437	166.43	497.186	429.586	30.3658	17.3216	1725.58	1041.53	1041.66	1589.89
clu_miR_153_5p	1712.83	4.81125	65.8897	13.3666	13.2982	19.5211	26.6651	10.9135	37.0861	16.0894	9.24175	6.49558	289.6	366.439	379.175	278.547
clu_miR_153a_3p	2504.26	4.81125	45.9232	20.7925	15.716	9.76053	20.7395	8.1851	3.47683	0	6.60125	6.49558	157.326	64.3566	57.347	147.373
clu_miR_153a_5p	10.3965	1.20281	1.99666	4.45554	3.62677	2.44013	4.44418	0	1.15894	1.60894	2.6405	0	2.50519	2.6268	2.13981	3.55592
clu_miR_153b_5p	10.3965	1.20281	3.99332	1.48518	3.62677	2.44013	4.44418	0	1.15894	1.60894	2.6405	0	2.50519	2.6268	2.13981	3.55592
clu_miR_153c_3p	13642.8	33.6788	251.579	151.488	48.357	57.3431	23.7023	19.0986	5.79471	4.82681	27.7253	40.0561	975.02	316.967	331.243	890.561
clu_miR_153c_5p	49.3835	3.60844	3.99332	2.97036	4.8357	6.10033	7.40697	1.36418	2.31788	0	3.96075	1.0826	15.5322	13.5718	8.55926	13.8286
clu_miR_15a_3p	22.0926	22.8534	51.9131	25.2481	19.3428	10.9806	26.6651	4.09255	10.4305	12.8715	34.3265	10.826	5.51142	9.6316	5.99148	3.55592
clu_miR_15a_5p	7785.69	7740.1	3204.64	4599.6	3679.97	7662.02	3787.92	6097.9	9038.59	8210.4	6605.21	6404.65	806.171	683.406	652.215	708.024
clu_miR_15c_1_3p	25.9913	277.85	39.9332	35.6443	39.8945	35.3819	97.772	28.6478	103.146	88.4915	155.79	101.764	57.1184	59.5408	47.9318	58.0801
clu_miR_15c_1_5p	536.72	870.836	443.258	917.841	1062.64	1661.73	567.374	1049.06	2941.39	2474.54	3131.63	2393.62	778.613	740.32	838.807	657.056
clu_miR_15c_3p	59.78	226.129	87.853	83.1701	152.324	169.589	77.0325	111.863	205.133	239.731	208.6	197.033	64.1329	112.952	99.2874	45.0417
clu_miR_15c_5p	44.1852	182.828	53.9098	83.1701	132.982	82.9645	259.244	163.702	294.371	283.173	183.515	243.584	12.526	9.6316	11.127	10.2727
clu_miR_16_3p	7.79739	8.41969	21.9632	4.45554	7.25355	7.3204	7.40697	2.72837	6.95365	1.60894	7.9215	4.33039	2.00415	0.8756	0.855926	1.97551
clu_miR_16_5p	11727.3	8938.1	3797.64	5594.67	4596.33	8383.08	3416.09	5675	13129.7	9343.09	9891.32	7458.01	2383.94	2073.42	2110.71	1924.15
clu_miR_16a_1_3p	46.7843	95.0222	43.9265	49.0109	82.2069	93.9451	103.698	27.2837	86.9206	88.4915	153.149	103.929	35.0727	37.6508	38.0887	34.769
clu_miR_16a_1_5p	43373	23813.3	10434.5	15382	12537.8	29295	9424.63	17049.6	35787	24870.9	24692.6	19858.1	6074.59	6450.55	6520.44	5587.15
clu_miR_17_1_3p	45.4848	95.0222	113.81	74.259	103.968	137.867	71.1069	121.412	82.2849	70.7932	118.823	71.4514	118.245	167.677	133.524	114.58
clu_miR_17_1_5p	1129.32	12868.9	2118.45	3225.81	3256.84	4206.79	8100.26	6835.92	3664.57	5597.49	6750.44	4435.4	2542.77	2548.44	2547.66	2112.61
clu_miR_1788_3p	6.49782	3625.28	47.9198	29.7036	493.241	1817.9	4.44418	1.36418	1.15894	1.60894	3.96075	4.33039	24.0498	27.1436	22.2541	24.1013
clu_miR_1788_5p	9.09695	460.677	13.9766	7.4259	42.3124	152.508	2.96279	4.09255	4.63577	0	5.281	1.0826	4.50934	6.567	3.85167	7.11185
clu_miR_181a_1_3p	31.1896	18.0422	15.9733	17.8222	19.3428	18.301	14.8139	8.1851	40.563	25.743	80.5353	60.6255	36.0748	38.5264	41.0844	31.2131
clu_miR_181a_1_5p	85296.9	15137.4	26879	35047.3	54673.6	54598	32509.2	44638.8	81383.2	59556.4	47695.4	43701.2	98873.9	93985.2	88403.4	104752
clu_miR_181a_2_3p	5.19826	16.8394	7.98663	14.8518	15.716	13.4207	10.3698	8.1851	27.8146	19.3072	59.4113	47.6343	7.51557	10.5072	8.1313	7.11185
clu_miR_181a_4_3p	22530.6	4830.5	7144.04	7081.34	10929.9	11435.7	4383.44	4511.35	19902.5	20065	10898.7	11576.2	51586.9	87183.5	88347	56099
clu_miR_181a_5_3p	4361.34	2368.34	2194.33	2319.85	7124.19	11345.4	5847.06	6522.16	7180.8	6715.7	2628.62	4209.14	9795.8	23464.8	22256.2	10297.2
clu_miR_181b_1_3p	2139.08	430.607	593.008	525.754	901.858	957.752	602.927	862.164	2338.74	1708.69	1118.25	1150.8	5161.2	5698.41	5626	5037.16
clu_miR_181b_2_3p	93.5687	28.8675	45.9232	37.1295	174.085	183.01	315.537	190.986	71.8544	56.3128	25.0848	38.9735	297.617	450.934	455.353	331.886
clu_miR_181b_3_3p	90.9695	8.41969	21.9632	19.3073	31.432	50.0227	17.7767	5.45673	18.5431	25.743	42.248	17.3216	207.43	195.259	285.023	143.422
clu_miR_181b_3_5p	14939.8	2731.59	3002.97	3398.09	11290.1	15594.9	10735.7	14317.1	8671.2	5402.81	6125.96	6276.9	34102.7	50653	51139.4	34692.8
clu_miR_182a_3p	1707.63	2.40563	11.98	25.2481	203.099	104.926	11.8512	10.9135	10.4305	14.4804	15.843	8.66078	1225.54	944.773	971.476	1197.56
clu_miR_182a_5p	12573.3	235.751	461.228	371.295	1692.49	1647.09	165.916	169.159	108.941	170.547	55.4505	192.702	22366.8	24551	23133.1	21818
clu_miR_183_2_3p	141.653	1.20281	3.99332	2.97036	10.8803	9.76053	0	0	1.15894	1.60894	5.281	4.33039	151.314	118.206	124.965	134.335
clu_miR_183_5p	27737.9	238.157	674.871	433.672	2630.62	2448.67	217.765	174.615	99.669	119.061	110.901	233.841	30821.9	33556.5	33363.6	32336
clu_miR_184a_2_5p	3.89869	7.21688	11.98	2.97036	4.8357	4.88027	4.44418	5.45673	2.31788	0	6.60125	2.16519	72.1495	92.8136	103.995	76.6499
clu_miR_184ab_2_3p	170.243	55.3294	778.697	435.158	67.6998	9.76053	26.6651	21.8269	6.95365	4.82681	14.5228	36.8083	4782.41	6318.33	6162.24	4443.32
clu_miR_184ab_3p	170.243	55.3294	778.697	435.158	67.6998	9.76053	25.1837	21.8269	6.95365	4.82681	14.5228	36.8083	4775.9	6309.58	6150.68	4441.74
clu_miR_184b_1_5p	1.29956	0	3.99332	0	2.41785	1.22007	2.96279	2.72837	1.15894	0	1.32025	0	1.50311	2.6268	0.855926	2.76572
clu_miR_187_3p	30626.8	113.064	403.325	243.569	168.04	244.013	44.4418	95.4928	81.1259	83.6647	209.92	965.677	3000.22	2150.47	2015.71	3068.37
clu_miR_187_5p	2463.97	14.4338	37.9365	20.7925	21.7606	24.4013	35.5535	8.1851	13.9073	12.8715	23.7645	86.6078	409.849	385.264	397.15	439.354
clu_miR_18a_1_5p	462.645	522.021	1337.76	1633.7	846.247	1039.5	94.8092	207.356	3079.31	1784.31	2476.79	1394.39	4156.11	5207.63	4851.39	3864.89
clu_miR_18a_3_3p	10.3965	3.60844	15.9733	2.97036	7.25355	7.3204	7.40697	1.36418	13.9073	4.82681	23.7645	10.826	39.582	58.6652	58.203	33.9788
clu_miR_18a_3p	23.3922	113.064	37.9365	34.1591	56.8194	70.7638	56.293	106.406	71.8544	70.7932	176.914	93.1034	85.1765	132.653	127.961	94.0344
clu_miR_18a_5p	59.78	740.933	75.873	163.37	246.621	161.049	696.255	357.416	334.934	371.664	555.825	333.44	403.336	420.726	398.006	384.04
clu_miR_190a_3p	15.5948	51.7209	15.9733	8.91108	8.46247	4.88027	100.735	24.5553	74.1723	61.1396	13.2025	8.66078	8.51765	5.6914	3.4237	4.34613
clu_miR_190a_5p	327.49	295.892	67.8864	115.844	25.3874	13.4207	1228.08	488.378	1216.89	1110.17	31.686	54.1299	116.241	83.182	82.5968	99.1708
clu_miR_190b_3p	11.6961	2.40563	27.9532	1.48518	10.8803	9.76053	14.8139	2.72837	8.11259	4.82681	5.281	2.16519	17.0353	11.3828	16.2626	16.1992
clu_miR_190b_5p	19.4935	48.1125	15.9733	23.7629	72.5355	43.9224	16.2953	5.45673	4.63577	4.82681	6.60125	22.7345	2483.15	2674.96	2704.73	2420.79
clu_miR_192a_5p	801.831	22438.5	9356.34	2603.52	1825.48	356.259	220905	206241	461.259	384.536	5694.24	24947.4	47424.3	30881.6	34260.1	41219.5
clu_miR_192ab_3p	10.3965	470.3	277.536	40.0999	54.4016	6.10033	1996.92	1860.75	15.0662	12.8715	77.8948	294.466	1492.59	1214.46	1221.83	1626.64
clu_miR_193_3p	15.5948	209.289	243.592	549.516	36.2677	17.0809	19.2581	28.6478	59.106	61.1396	91.0973	55.2125	15.5322	7.0048	4.27963	8.69226
clu_miR_193_5p	55.8813	126.295	411.312	577.735	21.7606	52.4628	25.1837	31.3762	59.106	57.9217	100.339	120.168	53.6111	44.6556	39.3726	49.7829
clu_miR_194b_3p	51.9826	8.41969	179.699	44.5554	58.0284	29.2816	34.0721	13.6418	15.0662	4.82681	89.777	350.762	955.981	1062.98	847.367	1077.84
clu_miR_194b_5p	46.7843	45.7069	557.068	337.136	223.651	4.88027	109.623	80.4868	34.7683	17.6983	982.266	3449.16	927.923	317.405	322.684	695.381
clu_miR_196a_1_3p	10.3965	4.81125	55.9064	17.8222	9.6714	3.6602	5.92558	8.1851	11.5894	3.21787	7.9215	6.49558	33.0685	51.2226	40.2285	34.769
clu_miR_196a_1_5p	25.9913	24.0563	1675.2	478.228	58.0284	23.1813	44.4418	60.0241	23.1788	16.0894	31.686	125.581	3387.02	5297.38	4746.11	3542.89
clu_miR_196a_2_3p	14.2952	4.81125	97.8363	60.8924	26.5963	7.3204	10.3698	6.82091	3.47683	0	13.2025	6.49558	289.6	267.934	309.845	212.17
clu_miR_196b_3p	20.793	21.6506	63.8931	90.596	36.2677	9.76053	20.7395	10.9135	25.4967	17.6983	108.261	84.4426	29.0602	27.1436	35.093	32.7935
clu_miR_196b_5p	37.6874	161.177	1485.51	1271.31	129.355	158.609	23.7023	49.1106	112.417	128.715	277.253	2567.92	943.956	1323.91	1200.86	993.288
clu_miR_199_2_3p	4995.53	52944.2	41462.6	113587	32400.4	41437.1	53562.8	96952.5	31655.3	30109.6	16867.5	24490.5	63471.5	48413.7	53934	53559.7
clu_miR_199_2_5p	4504.29	40621.4	46214.7	135855	36786.4	28447.1	131374	84968.1	29407	27927.9	17418.1	20649.5	72919.1	66845.1	68985.1	80310.1
clu_miR_19a_1_3p	250.816	721.688	355.405	701.005	524.673	417.263	650.332	1039.51	829.802	1206.7	877.967	901.804	168.85	154.981	173.325	231.53
clu_miR_19a_1_5p	2.59913	10.8253	1.99666	0	2.41785	2.44013	10.3698	8.1851	2.31788	8.04468	10.562	3.24779	4.00831	1.7512	3.85167	2.76572
clu_miR_19a_2_3p	293.702	1000.74	425.288	827.245	654.028	551.47	1053.27	1233.22	988.577	1440	1157.86	1111.83	299.12	297.266	325.68	355.197
clu_miR_19a_2_5p	6.49782	12.0281	3.99332	4.45554	2.41785	1.22007	17.7767	0	4.63577	3.21787	5.281	4.33039	22.5467	19.701	20.1143	16.1992
clu_miR_19a_3_5p	7.79739	3.60844	3.99332	4.45554	9.6714	2.44013	10.3698	2.72837	9.27154	6.43574	10.562	6.49558	36.0748	25.3924	22.682	23.3111
clu_miR_19a_4_5p	1.29956	10.8253	0	2.97036	2.41785	2.44013	2.96279	5.45673	2.31788	9.65362	5.281	3.24779	2.00415	0.8756	2.13981	1.58041
clu_miR_19b_1_3p	747.25	5660.44	1497.49	2187.67	1546.21	1209.09	3134.63	2784.3	2228.65	3195.35	2645.78	2179.27	737.027	628.681	611.559	798.107
clu_miR_19c_1_5p	23.3922	38.49	27.9532	44.5554	21.7606	15.8609	38.5162	36.8329	37.0861	28.9609	27.7253	32.4779	54.1121	59.9786	49.6437	49.3878
clu_miR_19c_2_3p	76.6743	210.492	191.679	228.718	206.726	114.686	69.6255	50.4748	523.842	344.312	740.66	255.493	492.02	699.167	724.113	445.676
clu_miR_19c_2_5p	32.4891	34.8816	81.863	51.9813	65.2819	68.3237	17.7767	12.2776	50.9934	67.5753	71.2935	80.1122	133.276	221.527	187.448	120.111
clu_miR_19c_4_5p	7.79739	40.8956	11.98	29.7036	47.1481	32.9418	50.3674	39.5613	32.4504	28.9609	36.967	24.8997	19.5405	20.1388	12.8389	16.5943
clu_miR_19d_1_3p	145.551	2203.55	285.522	439.613	382.02	242.793	1380.66	537.488	564.405	495.552	984.907	644.145	345.215	330.539	327.392	337.023
clu_miR_19d_1_5p	5.19826	25.2591	15.9733	32.674	37.4767	23.1813	22.2209	38.1971	11.5894	11.2626	48.8493	32.4779	19.0395	32.835	24.3939	19.7551
clu_miR_200ac_3p	938.286	553925	13445.5	26103.5	287040	414120	61169.7	71551.4	282.782	239.731	28691.7	149183	27782.6	22423.3	22082.5	31215.9
clu_miR_200b_3p	704.364	360283	7515.42	15698.3	156331	422705	19249.2	42473.8	143.709	130.324	12312.7	72588.2	22687	24129.8	25954.7	21368.7
clu_miR_200b_5p	6.49782	357.235	15.9733	41.585	390.483	1210.31	17.7767	57.2957	1.15894	3.21787	33.0063	156.977	92.191	109.45	101.855	95.2197
clu_miR_200c_5p	36.3878	3970.48	247.586	242.084	1208.92	1743.47	199.988	173.251	47.5166	48.2681	135.986	421.13	277.074	251.297	235.38	260.768
clu_miR_203_3p	500.332	286629	10843.9	15049.3	371303	589359	597.002	886.719	260.762	305.698	146.548	473.095	32949.3	40170.8	42147.9	29892.3
clu_miR_203a_5p	28.5904	5400.63	337.435	380.206	6387.96	6732.33	54.8116	23.1911	20.861	14.4804	21.124	18.4042	647.341	636.124	601.288	644.808
clu_miR_204_1_3p	36.3878	2.40563	23.9599	2.97036	1.20892	1.22007	11.8512	2.72837	1.15894	1.60894	6.60125	2.16519	12.526	11.3828	10.2711	11.458
clu_miR_204_1_5p	4176.8	1622.59	413.308	463.376	346.961	315.997	97.772	122.776	424.173	263.866	195.397	256.576	5599.6	4610.47	4766.65	5774.82
clu_miR_204_2_3p	20.793	2.40563	79.8663	23.7629	9.6714	3.6602	17.7767	4.09255	3.47683	8.04468	6.60125	3.24779	48.6007	53.8494	53.9233	50.178
clu_miR_205_1_3p	31.1896	2394.8	29.9499	29.7036	701.176	1798.38	8.88836	6.82091	8.11259	6.43574	10.562	2.16519	204.925	207.517	180.172	160.412
clu_miR_205_1_5p	77.9739	122055	706.817	2141.63	53590.4	63982.7	77.0325	158.245	23.1788	45.0502	55.4505	156.977	11618.1	13926	13512.5	12763
clu_miR_206_3p	171.543	2630.55	882004	664376	1317.73	655.176	514.044	1672.49	733.61	461.765	529.42	1840.42	73884.6	89211.9	79456	72909.1
clu_miR_206_5p	0	14.4338	1231.94	804.967	2.41785	1.22007	2.96279	5.45673	0	1.60894	1.32025	6.49558	240.498	307.336	243.511	198.342
clu_miR_20a_1_3p	70.1765	203.275	107.82	150.003	154.742	159.829	382.2	321.947	216.722	241.34	250.848	201.363	256.532	316.967	301.714	239.827
clu_miR_20a_1_5p	2968.21	14783.8	3522.11	3900.08	4538.3	11192.9	19081.8	20009.8	5405.31	7726.11	8877.36	5909.9	4444.21	5307.01	5537.84	3774.02
clu_miR_20a_5_3p	23.3922	34.8816	15.9733	23.7629	41.1034	25.6214	37.0348	42.2897	40.563	37.0055	47.529	21.6519	21.0436	21.89	18.8304	17.7796
clu_miR_21_1_3p	123.459	435.418	141.763	219.807	303.44	319.657	678.478	180.072	414.901	474.636	396.075	900.721	164.341	177.309	152.783	152.51
clu_miR_210a_5p	2347.01	3360.66	3238.58	3360.96	2971.54	4321.47	1066.6	5233.01	1477.65	1327.37	2505.84	2443.42	1426.96	1651.38	1859.07	1532.21
clu_miR_210ab_3p	1157.91	3644.52	1198	1945.59	1826.68	1874.02	1105.12	4413.13	1037.25	1391.73	2385.69	1981.15	557.656	436.049	463.484	705.653
clu_miR_212_1_5p	13167.2	9.6225	115.806	11.8814	21.7606	3.6602	11.8512	10.9135	13.9073	6.43574	13.2025	11.9086	1125.33	675.964	680.889	1195.58
clu_miR_212b_1_3p	712.161	110.659	103.826	32.674	36.2677	43.9224	57.7744	21.8269	27.8146	88.4915	50.1695	84.4426	42.0872	14.0096	14.5507	41.0907
clu_miR_212b_1_5p	10440.7	64.9519	155.739	158.914	253.874	617.354	53.3302	47.7464	278.146	403.843	301.017	443.865	498.533	285.446	283.739	508.102
clu_miR_214a_3p	501.632	20043.7	5860.19	13221.1	2577.43	4112.84	1241.41	2079.01	978.147	746.546	1167.1	2048.27	8035.15	5493.08	5991.05	6411.33
clu_miR_214a_5p	540.619	18963.5	11388.9	38256.7	4782.5	5409.77	1235.48	2301.38	953.809	775.507	1494.52	2510.54	7889.35	5665.57	5109.88	6729.78
clu_miR_214b_5p	44.1852	452.258	103.826	252.481	93.0872	61.0033	5.92558	10.9135	92.7154	104.581	26.405	45.4691	118.245	64.7944	59.0589	95.6148
clu_miR_216_1_3p	226.124	6.01406	51.9131	11.8814	18.1339	7.3204	44.4418	12.2776	9.27154	9.65362	15.843	4.33039	298.118	536.743	534.954	349.271
clu_miR_216a_1_5p	15627.3	89.0081	583.024	438.128	224.86	129.327	162.953	105.042	366.226	387.754	291.775	167.803	16412	14841.9	13518.1	13744
clu_miR_216a_2_3p	96.1678	0	17.9699	13.3666	3.62677	4.88027	5.92558	5.45673	4.63577	1.60894	13.2025	2.16519	124.257	150.603	155.778	135.915
clu_miR_216a_2_5p	474.341	26.4619	27.9532	26.7332	10.8803	13.4207	8.88836	9.54928	31.2914	109.408	18.4835	6.49558	559.66	541.559	491.301	524.301
clu_miR_216b_3_3p	25.9913	3.60844	45.9232	17.8222	24.1785	13.4207	7.40697	19.0986	9.27154	9.65362	14.5228	8.66078	22.0457	17.9498	15.4067	34.769
clu_miR_216b_3_5p	62.3791	1.20281	17.9699	7.4259	4.8357	1.22007	16.2953	0	4.63577	4.82681	6.60125	2.16519	58.6215	45.969	41.0844	52.5487
clu_miR_216b_4_3p	7.79739	2.40563	33.9432	7.4259	9.6714	4.88027	7.40697	2.72837	15.0662	4.82681	11.8823	6.49558	19.5405	28.0192	31.2413	18.9649
clu_miR_216b_4_5p	460.046	26.4619	27.9532	26.7332	9.6714	13.4207	8.88836	9.54928	31.2914	109.408	18.4835	6.49558	562.666	538.494	491.301	525.091
clu_miR_217a_3p	6.49782	2.40563	15.9733	13.3666	9.6714	3.6602	2.96279	1.36418	0	1.60894	5.281	1.0826	7.51557	15.7608	12.8389	7.50695
clu_miR_217a_5p	1014.96	109.456	59.8998	99.507	66.4908	74.424	125.918	34.1046	113.576	482.681	81.8555	101.764	3878.04	4833.31	5186.48	3426.73
clu_miR_217b_3p	53.2821	2.40563	383.358	10.3963	9.6714	2.44013	5.92558	0	6.95365	8.04468	11.8823	2.16519	83.6734	139.658	122.825	84.1569
clu_miR_217b_5p	46729.7	263.416	1846.91	1232.7	579.075	305.017	346.646	260.559	1172.85	1106.95	1341.37	671.21	45281.8	54313.9	51751.8	39950.4
clu_miR_2187b_3p	233.922	303.109	99.8329	203.47	43.5213	47.5826	168.879	125.505	1404.64	1250.14	198.038	51.9647	61.1267	42.0288	37.2328	70.3283
clu_miR_2187b_5p	432.755	286.269	27.9532	126.24	55.6105	26.8415	8.88836	2.72837	2401.33	2310.43	26.405	28.1475	101.21	49.0336	50.4996	87.7128
clu_miR_2188_3p	4187.2	680.792	1062.22	2661.44	2127.71	2491.38	1118.45	826.695	9383.95	6543.54	5847.39	2773.61	2845.9	4094.31	4098.17	2824.98
clu_miR_2188_5p	1044.85	2434.49	814.637	1286.17	1734.81	1032.18	2622.07	658.9	4793.38	5669.89	1590.9	856.335	1202.49	1041.09	1100.72	1068.36
clu_miR_218a_2_3p	5.19826	0	0	1.48518	4.8357	0	2.96279	0	2.31788	1.60894	3.96075	2.16519	3.00623	6.1292	4.70759	3.16082
clu_miR_218a_3p	18.1939	15.6366	67.8864	54.9516	21.7606	7.3204	19.2581	6.82091	9.27154	0	26.405	2.16519	2.00415	4.378	4.27963	4.74123
clu_miR_218a_4_5p	15696.1	3721.5	2242.25	4206.03	5762.94	5226.76	2136.17	2353.22	10130.3	8537.02	2099.2	2185.76	14800.2	11642.9	10792.4	13570.6
clu_miR_218b_1_5p	5083.9	1157.11	730.777	1387.16	1530.5	1222.51	669.59	630.253	1914.57	1596.06	658.805	744.827	6306.57	5028.57	4567.22	5661.43
clu_miR_218b_2_3p	3.89869	0	3.99332	0	4.8357	1.22007	0	0	1.15894	0	1.32025	0	1.50311	0.4378	1.28389	0.790205
clu_miR_219_2_3p	33.7887	7.21688	31.9465	13.3666	16.9249	8.54046	25.1837	10.9135	2.31788	1.60894	13.2025	4.33039	18.0374	28.8948	26.9617	17.3845
clu_miR_219_2_5p	382.072	0	7.98663	0	7.25355	1.22007	16.2953	5.45673	2.31788	1.60894	7.9215	2.16519	60.6256	70.4858	73.6096	75.0695
clu_miR_219a_3p	363.878	6.01406	95.8396	34.1591	27.8053	19.5211	20.7395	19.0986	6.95365	4.82681	21.124	15.1564	95.1973	148.414	162.626	139.866
clu_miR_219b_3p	6812.32	4.81125	67.8864	13.3666	13.2982	7.3204	17.7767	2.72837	9.27154	9.65362	11.8823	9.74338	765.586	1132.59	1355.79	726.989
clu_miR_21a_3p	551.015	18682.1	1148.08	4838.72	5274.54	4931.51	6891.44	5192.08	25029.7	33226.1	7199.33	28372.7	469.473	378.697	341.086	417.228
clu_miR_21a_5p	329996	1.36862e+06	434725	881482	865798	1.67862e+06	514094	961615	597826	745291	794063	1.0831e+06	63162.9	72636.3	73963.5	60222.3
clu_miR_221_1_3p	21662.4	8311.44	1834.93	3665.42	4757.12	4858.3	9003.91	12026.6	15411.6	14099.1	10480.1	8782.03	7090.69	7564.31	7188.49	7529.87
clu_miR_221_1_5p	510.729	1047.65	177.703	329.71	602.044	508.768	1057.72	555.222	1570.37	1261.41	1769.14	1119.41	222.461	369.503	346.65	227.579
clu_miR_221_3_5p	28.5904	6.01406	23.9599	0	8.46247	4.88027	10.3698	4.09255	12.7484	6.43574	13.2025	3.24779	14.0291	16.6364	10.2711	16.5943
clu_miR_222_1_5p	12274.4	358.438	1581.35	2423.81	901.858	767.422	2780.58	1765.25	12053	11072.7	3353.44	2903.53	5782.48	10122.8	10301.9	6229.98
clu_miR_222_2_5p	10838.4	6430.24	2228.27	3469.38	4242.12	5744.07	17733.8	18514.7	4605.64	6033.51	5343.05	7082.35	3016.75	3390.32	3722.42	3112.62
clu_miR_222a_2_3p	27796.4	9763.23	2380.02	4795.65	6132.87	8253.75	8221.74	15887.3	12139.9	9137.15	8646.32	8051.28	8854.85	12734.3	12182.4	9807.63
clu_miR_22a_5p	7222.98	3413.58	9356.34	7895.22	6922.3	5641.59	12997.8	8684.39	10314.6	7951.36	7075.22	7089.93	2724.65	2326.03	2227.55	2458.33
clu_miR_22ab_3p	188398	187076	290684	211087	191777	233457	601849	317068	421340	417154	241214	282168	55079.6	47004	45643.1	61922.5
clu_miR_22c_3p	886.303	1736.86	1122.12	963.882	892.186	1095.62	2770.21	1781.62	1339.74	1441.61	1013.95	977.585	231.981	170.742	166.906	271.04
clu_miR_22c_5p	2706.99	1164.32	1249.91	1283.2	1121.88	2634.12	1201.41	2518.28	1091.72	1029.72	905.692	989.494	404.839	376.508	374.468	405.77
clu_miR_23a_1_3p	995.466	21521.9	4768.02	4696.14	11153.5	9102.91	3226.48	2990.29	6450.67	4860.6	3910.58	4519.84	3217.17	1523.54	1740.1	2930.87
clu_miR_23a_1_5p	12.9956	69.7631	1.99666	0	12.0892	9.76053	8.88836	2.72837	8.11259	1.60894	10.562	5.41299	5.01038	10.945	10.2711	5.92654
clu_miR_23a_3_5p	102.666	921.355	121.796	118.814	389.274	501.447	69.6255	122.776	249.173	156.067	187.476	187.289	152.316	140.972	126.677	171.475
clu_miR_23b_1_3p	1906.46	6123.52	1267.88	1725.78	6889.66	6206.48	3531.64	3290.41	13987.3	7664.97	1307.05	1232	1909.96	1398.33	1471.76	1807.2
clu_miR_23b_1_5p	44.1852	98.6306	33.9432	26.7332	152.324	226.932	54.8116	62.7524	285.1	125.497	23.7645	38.9735	131.773	234.661	232.384	167.524
clu_miR_23b_5_5p	2.59913	2.40563	79.8663	11.8814	3.62677	1.22007	1.48139	0	0	0	1.32025	0	1.00208	0.4378	2.13981	1.58041
clu_miR_24_2_5p	154.648	294.689	445.255	454.465	836.576	827.205	198.507	360.144	1105.63	791.597	456.807	738.331	143.297	100.694	88.5883	146.978
clu_miR_24a_2_3p	2753.78	22953.3	3334.42	3903.05	12114.6	14499.3	4826.38	8133.26	16692.2	13246.4	4235.36	5471.45	4510.85	2917.5	2861.36	4327.56
clu_miR_24a_2_5p	22.0926	40.8956	43.9265	49.0109	142.653	170.809	23.7023	42.2897	195.861	130.324	91.0973	122.334	27.0561	18.8254	16.6906	30.0278
clu_miR_24a_4_5p	88.3704	775.814	77.8697	66.8331	224.86	158.609	791.064	296.028	78.8081	98.1451	72.6138	127.746	233.484	150.165	142.512	182.537
clu_miR_24a_6_5p	328.79	414.97	269.549	258.421	685.46	721.059	314.056	357.416	1142.72	1013.63	97.6985	192.702	166.846	87.56	81.313	139.076
clu_miR_24b_2_5p	25.9913	876.851	331.445	167.825	587.537	628.334	5.92558	13.6418	84.6028	93.3183	44.8885	138.572	242.001	123.46	148.931	224.418
clu_miR_25_3p	5961.1	18943.1	9074.81	17896.4	14773.1	27568.6	16381.3	27763.9	20536.5	24780.8	36594.7	33023.6	10244.2	14769.2	15659.2	10285.3
clu_miR_25_5p	61.0795	360.844	43.9265	359.413	152.324	326.978	85.9208	219.633	88.0796	123.888	402.676	237.089	189.392	351.116	325.252	203.083
clu_miR_26_1_5p	151586	128658	133776	245788	101423	134311	128601	232125	224715	196968	111739	115536	76860.3	69830.4	67711	79160.8
clu_miR_26a_1_3p	92.2691	541.266	2903.14	2456.49	436.422	466.065	998.459	748.936	445.034	624.267	484.532	661.467	311.145	499.968	449.789	340.974
clu_miR_26a_2_3p	33.7887	12.0281	79.8663	60.8924	21.7606	21.9612	63.6999	75.0301	50.9934	53.0949	52.81	67.121	41.0851	35.8996	32.9531	32.0033
clu_miR_26a_3_3p	97.4673	251.388	87.853	286.64	125.728	104.926	136.288	212.813	157.616	189.854	129.385	177.546	80.1661	111.201	129.245	77.4401
clu_miR_26a_3p	6.49782	7.21688	31.9465	19.3073	10.8803	3.6602	10.3698	10.9135	2.31788	8.04468	3.96075	1.0826	5.51142	7.4426	4.70759	5.13633
clu_miR_26b_3p	405.464	420.984	503.158	908.93	973.184	1425.04	1386.58	2293.19	1226.16	1345.07	772.347	1154.05	419.87	366.001	347.506	306.6
clu_miR_26b_5p	24291.5	41958.9	37972.5	41645.9	22029	22977.5	48810.4	60097.7	50784.8	44699.5	29004.6	27142.9	9450.08	8644.8	7809.9	9192.85
clu_miR_27a_1_3p	2340.52	20443	11091.4	5161	21480.2	28436.1	3149.44	5775.95	14183.1	11254.5	2387.01	3597.47	2801.81	1709.17	1689.17	2947.47
clu_miR_27a_1_5p	11.6961	319.948	89.8496	26.7332	187.383	242.793	5.92558	4.09255	9.27154	20.9162	35.6468	24.8997	119.748	146.225	140.8	119.321
clu_miR_27b_3p	28348.7	38893	17948	23458.4	88447.3	92066.2	40591.7	53304.1	196541	145475	16526.9	23712.1	24208.2	25958.1	26058.7	26837.3
clu_miR_27b_5p	263.812	627.868	201.663	184.162	594.791	1040.72	325.907	411.983	1451	946.054	135.986	169.968	393.816	478.953	505.424	388.781
clu_miR_27c_1_3p	5333.41	42613.3	5095.47	5976.36	22591.2	28333.6	13988.8	20363.2	23658.6	15494.1	4990.55	9756.37	7967.51	6920.31	6739.13	8221.3
clu_miR_27c_3p	3268.4	33425	12347.3	15570.6	27976.9	20467.8	13076.3	13273.5	37289	27070.4	17602.9	20553.1	6813.12	3429.29	3474.63	6676.44
clu_miR_27c_5p	84.4717	1342.34	431.278	307.432	1146.06	1245.69	158.509	177.344	843.71	640.357	571.668	860.665	583.71	453.561	465.196	542.871
clu_miR_27e_5p	7.79739	62.5463	0	8.91108	19.3428	17.0809	38.5162	31.3762	6.95365	4.82681	2.6405	8.66078	6.01246	7.8804	9.41518	7.90205
clu_miR_29a_1_3p	1519.19	3800.89	1469.54	1122.8	1021.54	1106.6	2977.6	2197.7	3982.12	3050.54	1387.58	1576.26	21.5446	14.0096	10.2711	26.4719
clu_miR_29a_1_5p	58.4804	282.661	83.8597	160.399	67.6998	157.389	66.6627	133.69	117.053	111.017	44.8885	58.4603	12.0249	5.2536	6.84741	13.0384
clu_miR_29b_1_5p	79.2734	12.0281	35.9399	51.9813	21.7606	48.8027	17.7767	39.5613	31.2914	64.3574	30.3658	45.4691	5.01038	0.8756	2.99574	1.18531
clu_miR_29b_3_5p	853.814	1368.8	856.567	2631.74	800.308	1173.7	634.037	1305.52	992.054	1277.5	367.03	802.205	133.777	59.5408	49.2157	142.237
clu_miR_29b_6_5p	38.9869	58.9378	115.806	37.1295	21.7606	34.1619	59.2558	34.1046	48.6756	51.486	23.7645	25.9823	3.00623	1.7512	0.855926	5.13633
clu_miR_29b_8_5p	2536.75	108.253	946.416	5256.05	551.27	729.6	509.6	1714.78	891.226	1810.05	295.736	1078.27	39.582	37.6508	50.4996	41.4858
clu_miR_29c_3p	123.459	413.768	37.9365	115.844	490.823	812.564	87.4022	87.3077	215.563	440.849	304.978	361.588	2.00415	1.7512	0.855926	3.95103
clu_miR_29c_5p	102.666	447.446	101.83	142.577	708.43	788.163	72.5883	62.7524	224.835	442.457	227.083	307.458	14.5301	12.2584	11.555	19.36
clu_miR_29d_3p	3040.98	4176.17	1892.83	2447.58	1994.73	1619.03	5651.52	3866.09	6472.69	5706.9	2223.3	2585.24	16.0332	7.8804	10.6991	24.1013
clu_miR_29d_5p	32.4891	20.4478	55.9064	54.9516	22.9696	21.9612	23.7023	24.5553	17.3841	22.5251	17.1633	18.4042	2.00415	1.7512	1.28389	3.16082
clu_miR_301b_1_5p	115.661	163.583	27.9532	32.674	94.2961	95.1652	115.549	99.5854	20.861	22.5251	36.967	35.7257	1323.24	2491.08	2549.38	1206.64
clu_miR_301b_3p	22.0926	12.0281	3.99332	5.94072	8.46247	4.88027	7.40697	9.54928	9.27154	3.21787	7.9215	6.49558	98.2035	96.316	104.423	118.531
clu_miR_301b_5p	257.314	3.60844	33.9432	31.1888	39.8945	28.0615	54.8116	30.012	27.8146	24.134	18.4835	42.2213	1344.29	2338.73	2215.14	1393.53
clu_miR_301d_3p	33.7887	21.6506	15.9733	13.3666	20.5517	9.76053	54.8116	23.1911	37.0861	32.1787	60.7315	31.3953	18.0374	16.6364	18.8304	23.7062
clu_miR_301d_5p	68.8769	27.6647	33.9432	35.6443	87.0426	102.486	158.509	162.338	201.656	207.553	208.6	201.363	52.108	90.1868	89.8722	64.7968
clu_miR_30b_1_3p	228.723	466.691	255.572	231.688	338.499	696.658	435.53	1079.07	336.093	289.609	361.749	581.355	220.958	360.747	359.489	251.285
clu_miR_30b_1_5p	30756.8	18431.9	30934.2	27842.7	49947.9	50995.1	54374.6	68179.1	47272.1	44598.1	38163.2	89806.9	19826.1	23565	23892.3	20484.9
clu_miR_30b_2_3_3p	610.795	1556.44	1158.06	730.708	784.592	1875.24	2148.02	3926.12	1301.49	1682.95	1054.88	1293.7	385.799	515.729	495.153	385.225
clu_miR_30b_2_5p	1706.33	5725.39	3114.79	2401.54	3166.17	1466.52	21222.4	8624.36	5389.08	5216.17	4038.65	3624.54	1319.23	834.885	919.264	1024.5
clu_miR_30c_1_3p	5468.57	6581.79	6696.79	8415.03	17050.7	24634.4	10436.4	17011.4	27200.4	28819.3	12793.2	32287.4	5037.94	6644.93	6504.61	5348.11
clu_miR_30c_1_5p	10386.1	10861.4	11440.9	10920.5	23836.4	19706.5	35328.3	29626	27037	24729.3	17062.9	37679.8	5688.79	5745.25	5835.7	7353.65
clu_miR_30c_3_3p	135.155	252.591	217.636	236.144	1034.84	2120.48	195.544	334.225	1046.52	640.357	662.766	1686.69	251.521	397.085	335.951	254.446
clu_miR_30c_3_5p	7055.34	11753.9	10933.7	14535.5	36511.9	36167.6	12104.5	15258.4	54394.9	43385	25297.3	69089.2	4861.57	6242.59	6050.11	5040.32
clu_miR_30d_3p	398.966	365.655	1164.05	888.137	722.937	1246.91	985.127	2095.39	927.154	1039.37	760.464	926.703	476.487	687.346	572.614	489.927
clu_miR_30d_5p	50128.1	55082.8	58318.4	55856.1	54836.8	76163.9	150141	177469	82551.4	86929.2	65947.8	72724.6	23957.6	28042.9	27753.8	25106.4
clu_miR_31_3p	1.29956	2250.46	11.98	13.3666	256.292	132.987	2.96279	2.72837	2.31788	1.60894	11.8823	7.57818	12.0249	4.378	4.27963	8.69226
clu_miR_31_5p	83.1721	22290.5	351.412	340.106	7862.84	26602.3	20.7395	28.6478	9.27154	11.2626	54.1303	63.8732	258.035	174.244	183.168	250.89
clu_miR_33_3p	1128.02	48.1125	115.806	96.5367	234.531	261.094	1759.9	1766.62	44.0398	61.1396	93.7378	267.402	382.292	353.743	354.353	337.023
clu_miR_33_5p	71.4761	114.267	17.9699	38.6147	42.3124	41.4823	302.204	241.46	54.4703	43.4413	29.0455	46.5517	23.0478	17.0742	13.2669	23.3111
clu_miR_338_1_3p	16169.2	1575.68	2631.6	2490.65	401.363	248.894	641.444	654.808	1089.41	1374.03	854.202	822.774	229.476	70.4858	57.347	219.282
clu_miR_338_1_5p	643.284	40.8956	139.766	62.3775	32.641	28.0615	17.7767	8.1851	6.95365	6.43574	18.4835	11.9086	412.354	269.685	286.735	496.249
clu_miR_338_3_5p	167.644	40.8956	139.766	80.1997	16.9249	9.76053	32.5907	61.3882	69.5365	70.7932	34.3265	46.5517	160.332	153.23	143.796	150.139
clu_miR_33a_1_3p	103.965	61.3435	87.853	54.9516	118.475	57.3431	730.327	259.195	107.782	106.19	106.94	111.508	53.1101	49.0336	47.0759	63.6115
clu_miR_34_3p	5.19826	4.81125	9.98329	5.94072	4.8357	1.22007	2.96279	2.72837	1.15894	1.60894	2.6405	0	2.50519	2.6268	0.855926	1.97551
clu_miR_34_5p	1282.67	91.4138	53.9098	63.8627	89.4604	65.8836	174.804	50.4748	34.7683	45.0502	54.1303	155.894	164.842	75.3016	87.3044	152.905
clu_miR_3618_3p	51.9826	38.49	79.8663	71.2886	55.6105	34.1619	106.66	47.7464	60.265	69.1843	58.091	67.121	37.0768	38.5264	44.0802	44.2515
clu_miR_3618_5p	172.842	198.464	71.8797	133.666	215.189	186.67	256.281	223.726	395.199	492.334	282.534	325.862	229.476	221.089	195.151	209.009
clu_miR_365_1_3p	558.813	4048.67	2601.65	3793.15	227.278	161.049	364.423	345.138	875.001	698.278	1379.66	926.703	325.174	208.393	182.312	295.142
clu_miR_365_1_5p	62.3791	153.96	600.994	152.974	41.1034	19.5211	19.2581	8.1851	60.265	46.6591	191.436	203.528	61.6277	93.2514	72.3257	80.6009
clu_miR_375_1_3p	15.5948	34979	521.128	674.272	12036.1	68859.3	57.7744	46.3822	44.0398	17.6983	1736.13	57.3777	3168.06	4436.23	4499.6	2970.38
clu_miR_375_2_5p	29.89	218.912	19.9666	7.4259	49.5659	78.0842	23.7023	5.45673	2.31788	3.21787	6.60125	1.0826	6.01246	7.8804	6.41944	6.32164
clu_miR_429b_3p	51.9826	15522.3	547.084	1122.8	9875.7	15691.3	1949.51	3707.85	23.1788	14.4804	1362.5	7368.16	3470.19	3295.76	3047.1	3690.65
clu_miR_429b_5p	2.59913	4.81125	23.9599	5.94072	4.8357	2.44013	1.48139	0	0	0	3.96075	4.33039	0.501038	0	0	0
clu_miR_430a_12_3p	22.0926	6.01406	11.98	7.4259	9.6714	3.6602	17.7767	9.54928	8.11259	9.65362	10.562	9.74338	256.532	739.007	696.724	252.075
clu_miR_430a_12_5p	7.79739	1.20281	21.9632	5.94072	14.5071	3.6602	13.3325	2.72837	10.4305	1.60894	9.24175	0	1.00208	2.6268	2.13981	2.37062
clu_miR_430a_3_3p	16.8943	6.01406	9.98329	8.91108	8.46247	7.3204	20.7395	10.9135	6.95365	12.8715	9.24175	8.66078	258.536	739.882	699.719	254.051
clu_miR_430b_1_3p	6.49782	2.40563	29.9499	2.97036	9.6714	2.44013	19.2581	8.1851	6.95365	4.82681	3.96075	5.41299	160.833	286.321	273.896	145.398
clu_miR_430b_1_5p	12.9956	4.81125	15.9733	5.94072	7.25355	6.10033	7.40697	2.72837	11.5894	6.43574	15.843	3.24779	3.00623	1.3134	1.71185	0.790205
clu_miR_430b_2_5p	6.49782	2.40563	21.9632	7.4259	10.8803	6.10033	5.92558	0	3.47683	6.43574	5.281	4.33039	1.50311	1.7512	2.56778	2.37062
clu_miR_430b_3_5p	6.49782	1.20281	19.9666	1.48518	7.25355	4.88027	5.92558	0	2.31788	3.21787	5.281	0	2.00415	4.8158	2.56778	2.76572
clu_miR_430b_4_3p	6.49782	2.40563	31.9465	2.97036	10.8803	2.44013	7.40697	2.72837	6.95365	4.82681	3.96075	4.33039	155.823	273.625	260.201	138.286
clu_miR_430b_4_5p	6.49782	2.40563	33.9432	5.94072	8.46247	3.6602	5.92558	2.72837	1.15894	1.60894	5.281	1.0826	5.01038	4.8158	4.27963	5.13633
clu_miR_430b_5_5p	18.1939	7.21688	11.98	11.8814	14.5071	7.3204	16.2953	5.45673	3.47683	9.65362	9.24175	9.74338	581.705	1191.25	1035.24	506.522
clu_miR_430b_6_5p	15.5948	4.81125	15.9733	11.8814	13.2982	10.9806	2.96279	2.72837	2.31788	3.21787	3.96075	4.33039	3.00623	6.1292	2.56778	3.16082
clu_miR_430b_7_3p	0	1.20281	5.98998	2.97036	6.04462	1.22007	4.44418	2.72837	3.47683	3.21787	6.60125	1.0826	25.553	56.0384	55.6352	20.5453
clu_miR_430b_8_5p	3.89869	1.20281	33.9432	2.97036	8.46247	1.22007	20.7395	0	3.47683	0	2.6405	0	1.50311	2.6268	2.13981	0.790205
clu_miR_449a_5p	4180.7	6.01406	533.108	496.05	45.9391	7.3204	14.8139	2.72837	6.95365	1.60894	110.901	639.815	103.214	83.182	83.0248	121.692
clu_miR_449ab_3p	76.6743	7.21688	63.8931	29.7036	26.5963	14.6408	32.5907	13.6418	4.63577	6.43574	29.0455	10.826	6.5135	9.1938	9.41518	7.11185
clu_miR_451a_5p	8855.23	11751.5	18764.6	25597.1	35438.4	31519.2	35652.7	12214.9	107166	92805	24620	12820.1	623.793	289.824	430.103	442.12
clu_miR_451abc_3p	7.79739	7.21688	3.99332	17.8222	15.716	19.5211	8.88836	4.09255	62.5829	30.5698	47.529	2.16519	2.50519	1.3134	2.13981	0.790205
clu_miR_457a_5p	447.05	2292.56	533.108	1063.39	1013.08	830.865	3054.63	1838.92	2627.32	2603.26	1652.95	1425.78	310.644	243.417	257.634	241.803
clu_miR_457ab_3p	114.362	484.734	263.559	341.591	477.525	311.117	714.032	373.786	662.915	691.843	1066.76	683.119	110.729	270.998	275.608	127.223
clu_miR_459_3p	7.79739	4.81125	79.8663	14.8518	123.31	185.45	10.3698	4.09255	4.63577	3.21787	3.96075	3.24779	883.832	632.184	549.504	932.442
clu_miR_459_5p	2.59913	2.40563	13.9766	1.48518	131.773	87.8448	4.44418	1.36418	5.79471	3.21787	5.281	7.57818	487.009	235.537	216.121	514.029
clu_miR_460_3p	15.5948	0	3.99332	7.4259	12.0892	2.44013	5.92558	1.36418	46.3577	30.5698	3.96075	0	8.01661	5.2536	2.13981	5.92654
clu_miR_460_5p	387.27	8.41969	71.8797	154.459	163.205	98.8254	17.7767	5.45673	1719.87	1477	29.0455	14.0738	483.502	209.269	195.151	471.753
clu_miR_462a_5p	7636.24	45510.8	7591.3	20641	54099.4	107367	18784.1	37441.4	74246.5	93891.1	66297.7	71265.2	409.348	360.31	470.759	458.714
clu_miR_462b_3p	7.79739	131.107	15.9733	46.0406	120.892	222.052	39.9976	60.0241	150.662	164.111	159.75	127.746	2.00415	1.3134	2.13981	3.16082
clu_miR_489_1_3p	2502.96	204.478	730.777	873.286	235.74	954.092	2.96279	35.4688	37.0861	32.1787	42.248	35.7257	800.659	800.737	722.829	930.862
clu_miR_489_1_5p	42.8856	22.8534	109.816	96.5367	13.2982	23.1813	5.92558	6.82091	5.79471	0	7.9215	4.33039	20.5426	13.134	12.8389	21.3355
clu_miR_499a_5p	148.15	556.902	41203	9221.48	372.349	258.654	142.214	1100.9	229.471	131.933	207.279	737.249	9805.32	5482.13	5470.65	8745.99
clu_miR_499ab_3p	15.5948	3.60844	79.8663	11.8814	10.8803	12.2007	14.8139	12.2776	6.95365	3.21787	13.2025	9.74338	22.0457	18.3876	22.2541	19.7551
clu_miR_5100_3p	365.178	318.745	359.399	386.147	342.126	642.975	247.393	631.617	337.252	249.385	508.296	341.018	221.96	237.288	278.176	186.884
clu_miR_5100_5p	3920.79	771.003	2605.64	2220.34	3450.27	5284.11	722.92	2456.89	790.398	923.529	2435.86	1060.95	1202.49	788.916	787.452	955.358
clu_miR_551_3p	3.89869	2.40563	5.98998	5.94072	6.04462	2.44013	5.92558	0	1.15894	0	1.32025	1.0826	6.01246	8.3182	6.84741	1.18531
clu_miR_7_3_3p	77.9739	2.40563	15.9733	7.4259	6.04462	9.76053	8.88836	2.72837	3.47683	4.82681	13.2025	3.24779	27.0561	55.1628	51.3555	30.818
clu_miR_7_3_5p	161853	2730.38	2477.85	2028.76	1559.51	2087.53	1928.77	2073.56	1805.63	2619.35	1716.33	1871.81	39810	44757.2	44063.1	40292.6
clu_miR_7132a_1_5p	301.499	5178.11	231.612	1453.99	2949.78	5175.52	512.562	802.14	2228.65	4136.57	10716.5	7147.31	46.0955	33.2728	41.9404	37.1396
clu_miR_7132a_3p	127.357	1305.05	67.8864	294.066	802.726	3283.2	179.249	431.082	464.736	2197.81	847.601	1977.91	8.01661	5.6914	8.98722	8.69226
clu_miR_7132b_3p	717.36	4761.94	626.951	4301.08	4789.76	7121.53	853.283	1369.64	7560.94	12543.3	21726	23987.1	47.0976	32.835	40.2285	50.9682
clu_miR_7132b_5p	302.799	5158.86	243.592	1453.99	2949.78	5182.84	512.562	796.683	2226.33	4130.14	10705.9	7131.07	47.0976	33.2728	42.7963	37.5348
clu_miR_722_3p	475.641	618.246	371.379	537.635	3334.21	2803.71	23958.6	26457	384.769	188.246	407.957	447.113	1081.24	931.201	933.815	1009.88
clu_miR_722_5p	7.79739	16.8394	3.99332	4.45554	14.5071	9.76053	214.802	95.4928	11.5894	1.60894	11.8823	5.41299	7.01454	1.7512	5.13555	4.34613
clu_miR_724_1_3p	51.9826	12.0281	51.9131	17.8222	31.432	14.6408	8.88836	8.1851	9.27154	25.743	19.8038	12.9912	24.0498	17.0742	17.9744	14.2237
clu_miR_724_1_5p	36338.4	205.681	441.262	513.872	205.517	173.249	53.3302	79.1226	796.193	3465.65	1509.05	1718.08	9202.07	9737.99	10008.8	9638.92
clu_miR_725_1_3p	101.366	116805	2985	2564.91	48297.7	50671.8	251.837	526.575	22.0199	33.7877	23.7645	82.2774	10250.7	8988.48	9443	11428.3
clu_miR_725_1_5p	18.1939	3784.05	53.9098	43.0702	1392.68	1508	20.7395	23.1911	2.31788	6.43574	19.8038	2.16519	385.799	388.329	386.878	363.89
clu_miR_726_3p	12.9956	3.60844	616.968	271.788	14.5071	6.10033	37.0348	20.4627	4.63577	4.82681	5.281	6.49558	1039.65	528.863	494.725	779.538
clu_miR_726_5p	6.49782	0	157.736	47.5258	4.8357	2.44013	22.2209	10.9135	1.15894	1.60894	2.6405	5.41299	1179.44	604.164	502.428	977.089
clu_miR_730a_5p	760.245	34.8816	87.853	219.807	466.645	237.913	354.053	392.885	149.504	38.6145	47.529	201.363	258.035	204.453	180.172	318.848
clu_miR_730abc_3p	37.6874	4.81125	13.9766	5.94072	16.9249	12.2007	16.2953	5.45673	8.11259	0	6.60125	7.57818	13.528	8.756	8.98722	22.916
clu_miR_731a_5p	3428.25	7710.03	2479.85	8131.36	23728.8	44478.7	4521.21	14928.3	27020.7	24808.2	24845.8	24135.4	189.894	170.742	215.693	225.999
clu_miR_731abc_3p	214.428	2368.34	297.502	738.134	1721.51	2176.6	570.337	1028.59	2454.64	2645.09	2225.94	1741.9	21.0436	12.2584	21.8261	14.6188
clu_miR_734a_3p	8392.59	117.876	385.355	504.961	371.14	209.851	866.615	467.915	5229.15	5505.78	1140.7	560.785	6425.31	6445.29	6642.41	6411.33
clu_miR_734a_5p	1377.54	4.81125	49.9165	50.4961	44.7302	15.8609	59.2558	60.0241	506.458	382.927	118.823	43.3039	513.063	470.635	466.908	522.721
clu_miR_7552_3p	12.9956	4.81125	13.9766	4.45554	4.8357	8.54046	7.40697	2.72837	5.79471	3.21787	11.8823	3.24779	3.50727	2.6268	1.71185	3.16082
clu_miR_7552_5p	639.386	3.60844	15.9733	2.97036	6.04462	3.6602	14.8139	6.82091	4.63577	1.60894	6.60125	6.49558	210.436	123.897	146.791	190.439
clu_miR_7a_1_3p	53.2821	0	35.9399	4.45554	4.8357	3.6602	8.88836	0	4.63577	0	1.32025	0	3.00623	5.2536	7.27537	4.74123
clu_miR_7a_3_3p	72.7756	12.0281	87.853	14.8518	38.6856	19.5211	78.5139	24.5553	16.2252	17.6983	21.124	14.0738	37.0768	32.3972	50.9276	31.2131
clu_miR_7a_5_3p	76.6743	2.40563	17.9699	5.94072	6.04462	9.76053	8.88836	2.72837	3.47683	4.82681	13.2025	3.24779	27.0561	53.4116	50.4996	29.2376
clu_miR_8160a_3p	80.573	7.21688	13.9766	2.97036	9.6714	13.4207	14.8139	1.36418	4.63577	6.43574	5.281	3.24779	16.0332	14.0096	11.555	19.7551
clu_miR_8160a_5p	1020.16	10.8253	49.9165	13.3666	21.7606	8.54046	51.8488	13.6418	8.11259	4.82681	19.8038	10.826	116.742	97.6295	106.135	127.223
clu_miR_9_2_3p	28199.3	24.0563	397.335	69.8034	53.1927	12.2007	34.0721	47.7464	20.861	9.65362	97.6985	47.6343	7678.91	7011.37	7005.32	6659.45
clu_miR_9_2_5p	737473	478.719	11746.3	1981.23	1356.41	203.751	740.697	1126.82	380.133	939.619	648.243	1295.87	222239	299229	312868	234029
clu_miR_92_2_3p	12390	54150.6	16316.7	31050.7	29940.2	58058.1	38060	72121.6	47124.9	51942.9	53878.1	45466.9	20867.7	38413.5	36433.3	21955.1
clu_miR_92_2_5p	63.6787	336.788	201.663	222.777	245.412	342.839	171.842	290.571	225.994	387.754	443.604	246.832	369.766	481.58	454.925	298.302
clu_miR_92a_1_5p	31.1896	196.058	67.8864	81.6849	88.2515	95.1652	57.7744	94.1286	46.3577	65.9664	104.3	86.6078	45.5945	102.883	79.1731	38.7201
clu_miR_92b_3p	552.315	228.534	431.278	660.905	94.2961	161.049	5032.3	5544.04	150.662	164.111	162.391	162.39	360.748	496.465	513.555	361.124
clu_miR_92b_5p	45.4848	4.81125	197.669	81.6849	21.7606	10.9806	1140.67	893.54	6.95365	14.4804	7.9215	8.66078	79.6651	197.448	189.16	80.996
clu_miR_93_3p	9.09695	52.9238	15.9733	17.8222	21.7606	10.9806	23.7023	15.006	16.2252	8.04468	34.3265	23.8171	10.0208	9.1938	8.55926	10.2727
clu_miR_93_5p	535.421	3387.12	519.131	852.493	1159.36	2423.05	3743.48	3450.02	1453.31	1441.61	2717.08	1591.42	1093.27	1321.28	1372.05	926.121
clu_miR_94a_3p	11.6961	239.36	141.763	22.2777	26.5963	1.22007	425.16	356.052	8.11259	6.43574	21.124	80.1122	663.876	527.111	443.37	760.177
clu_miR_94a_5p	222.226	11607.1	4216.94	952	672.162	114.686	43114.5	56604	194.702	143.195	2150.69	7513.23	12520.4	6577.51	6729.29	11338.3
clu_miR_96_1_3p	161.146	6.01406	3.99332	8.91108	49.5659	47.5826	8.88836	2.72837	3.47683	1.60894	3.96075	3.24779	209.434	248.671	246.935	192.02
clu_miR_96_1_5p	5812.95	56.5322	143.759	99.507	951.424	490.467	51.8488	46.3822	46.3577	51.486	11.8823	38.9735	7818.7	4860.9	4307.02	6384.07
clu_miR_96_2_3_3p	7.79739	2.40563	11.98	0	8.46247	0	5.92558	8.1851	2.31788	0	6.60125	1.0826	10.5218	8.756	5.56352	6.71674
clu_miR_99_3p	302.799	288.675	215.639	552.487	171.667	197.651	53.3302	362.873	97.3511	165.72	69.9733	173.216	143.798	167.677	188.732	191.23
clu_miR_99_5p	210767	66614.2	118665	328553	91486.6	106658	5153.77	13363.5	22383.8	47534.4	23673.4	51803.4	26331.6	22362.8	22495.4	21094.1
clu_miR_9a_3_3p	35467.7	31.2731	587.018	109.903	84.6247	31.7217	60.7372	54.5673	27.8146	30.5698	34.3265	69.2862	12599.6	12965.9	13594.7	9734.14
clu_miR_9b_3p	49989.1	19.245	754.737	77.2293	68.9087	12.2007	94.8092	79.1226	23.1788	14.4804	7.9215	73.6166	11798.4	13514.9	13788.1	9484.44
clu_miR_nov1_3p	25.9913	7.21688	41.9298	19.3073	21.7606	7.3204	106.66	43.6539	2.31788	1.60894	9.24175	4.33039	9.51973	2.189	3.4237	4.34613
clu_miR_nov1_5p	41.5861	6.01406	115.806	20.7925	22.9696	9.76053	1411.77	1193.66	12.7484	9.65362	21.124	17.3216	32.0664	24.079	28.2456	24.1013
clu_miR_nov2_3p	29.89	40.8956	101.83	60.8924	43.5213	65.8836	256.281	345.138	129.801	54.7038	43.5683	42.2213	72.1495	73.9882	109.131	96.0099
clu_miR_nov2_5p	59.78	216.506	249.582	173.766	129.355	178.13	1290.29	1320.53	387.087	247.776	120.143	172.133	232.482	333.166	305.566	294.747
clu_miR_nov3_3p	7.79739	2.40563	37.9365	11.8814	14.5071	4.88027	471.083	1005.4	2.31788	0	10.562	3.24779	1.00208	0	0.427963	0.790205
clu_miR_nov3_5p	16.8943	4.81125	37.9365	17.8222	19.3428	4.88027	149.621	328.768	4.63577	8.04468	13.2025	3.24779	1.00208	0.8756	1.28389	1.58041
clu_miR_nov4_3p	218.327	90.211	51.9131	222.777	154.742	209.851	25.1837	21.8269	317.55	595.306	844.96	603.007	122.253	99.8185	89.0163	99.5659
clu_miR_nov4_5p	10.3965	3.60844	25.9566	2.97036	10.8803	3.6602	5.92558	2.72837	13.9073	16.0894	23.7645	8.66078	2.00415	4.8158	5.13555	5.13633
clu_miR_nov5_3p	58.4804	8.41969	99.8329	25.2481	20.5517	9.76053	48.886	13.6418	12.7484	9.65362	18.4835	23.8171	35.5737	49.0336	47.0759	37.1396
clu_miR_nov5_5p	25824.9	2986.58	8863.17	6935.79	4601.17	2227.84	115719	78147.2	4189.58	7956.19	15272.7	23559.5	6689.86	8498.14	8459.54	6013.46
clu_miR_nov6_3p	55.8813	9.6225	101.83	60.8924	49.5659	13.4207	444.418	137.782	38.2451	9.65362	133.345	255.493	35.5737	66.5456	65.9063	30.818
clu_miR_nov7_3p	59.78	3.60844	5.98998	8.91108	21.7606	6.10033	13.3325	1.36418	2.31788	1.60894	11.8823	4.33039	34.5716	26.7058	28.6735	22.916
clu_miR_nov7_5p	339.186	10.8253	51.9131	14.8518	20.5517	13.4207	10.3698	13.6418	12.7484	8.04468	39.6075	6.49558	68.1412	70.048	78.3172	83.3667
clu_miR_nov8_3p	1424.32	155.163	235.606	178.222	154.742	132.987	2795.39	2585.13	180.795	210.771	245.567	276.062	459.452	1126.02	1029.25	496.644
clu_miR_nov8_5p	3719.35	110.659	251.579	250.995	226.069	118.346	770.325	572.957	251.49	164.111	372.311	386.487	346.718	311.276	278.176	318.848
