# Supplementary material for: Characterization of miRNAs in Embryonic, Larval, and Adult Lumpfish Provides a Reference miRNAome for Cyclopterus lumpus
Source: Biology (Basel). 2022 Jan 13;11(1):130. doi: 10.3390/biology11010130 (PMC8773022; doi:10.3390/biology11010130)
Supplement: Supplementary file 1 [file biology-11-00130-s001.zip › Table S6.xlsx]

## Sheet: Abundance
Table S6. Relative distribution of miRNAs within organs and within developmental stages.
Brain	Normalized count (average)	Abundance (%)		Muscle	Normalized count (Average)	Abundance (%)		Gill	Normalized count (Average)	Abundance (%)		Liver	Normalized count (Average)	Abundance (%)		Spleen	Normalized count (Average)	Abundance (%)		Head kidney	Normalized count (Average)	Abundance (%)		Embryo	Normalized count (Average)	Abundance (%)		Larvae	Normalized count (Average)	Abundance (%)
clu-miR-21a-5p	849307	13.1066		clu-miR-1-1-3p	899556	15.7508		clu-miR-21a-5p	1.27221e+06	21.5697		clu-miR-122-1-5p	1.55974e+06	20.9583		clu-miR-146a-5p	773026	12.1464		clu-miR-21a-5p	938580	21.2238		clu-miR-9-2-5p	260734	11.0896		clu-miR-9-2-5p	273449	11.6489
clu-miR-128-2-3p	584138	9.01446		clu-miR-206-3p	773190	13.5381		clu-miR-203-3p	480331	8.14378		clu-miR-21a-5p	737855	9.91459		clu-miR-126-3p	725493	11.3995		clu-miR-146a-5p	525627	11.8858		clu-miR-181a-1-5p	96429.5	4.10139		clu-miR-181a-1-5p	96577.9	4.11422
clu-miR-146a-5p	378621	5.84291		clu-miR-21a-5p	658103	11.523		clu-miR-146a-5p	468182	7.93779		clu-miR-146a-5p	564848	7.58988		clu-miR-21a-5p	671559	10.5521		clu-miR-22ab-3p	261691	5.91753		clu-miR-206-3p	81548.2	3.46845		clu-miR-100-2-5p	78013.4	3.32337
clu-miR-9-2-5p	368976	5.69406		clu-miR-100-2-5p	271258	4.74959		clu-miR-200ac-3p	350580	5.94391		clu-let-7e-5p	464649	6.2435		clu-miR-143-3p	509467	8.00515		clu-miR-126-3p	221615	5.01131		clu-miR-1-1-3p	77718.8	3.30558		clu-miR-206-3p	76182.6	3.24538
clu-let-7a-3-5p	299923	4.62843		clu-miR-126-3p	251496	4.40356		clu-miR-200b-3p	289518	4.90864		clu-miR-22ab-3p	459458	6.17376		clu-miR-22ab-3p	419247	6.58755		clu-let-7e-5p	179630	4.06192		clu-miR-100-2-5p	77349.1	3.28985		clu-miR-199-2-5p	74647.6	3.17999
clu-miR-200ac-3p	277432	4.28135		clu-miR-22ab-3p	250885	4.39287		clu-let-7a-3-5p	277628	4.70706		clu-miR-100-2-5p	271163	3.64363		clu-miR-100-2-5p	324920	5.10541		clu-miR-100-2-5p	149945	3.39066		clu-miR-26-1-5p	73345.4	3.11956		clu-miR-26-1-5p	73435.9	3.12837
clu-miR-100-2-5p	271123	4.18398		clu-miR-99-5p	223609	3.91528		clu-miR-22ab-3p	212617	3.60482		clu-let-7a-3-5p	269437	3.62044		clu-let-7e-5p	237911	3.73825		clu-miR-143-3p	135312	3.05975		clu-miR-199-2-5p	69882.1	2.97226		clu-miR-181a-4-3p	72223	3.0767
clu-miR-22ab-3p	187737	2.89717		clu-miR-146a-5p	196108	3.43375		clu-let-7e-5p	154913	2.62648		clu-miR-126-3p	240778	3.23535		clu-miR-26-1-5p	210841	3.31291		clu-let-7g-5p	124408	2.81319		clu-miR-181a-4-3p	69385.2	2.95113		clu-miR-1-1-3p	69643.8	2.96683
clu-miR-200b-3p	180494	2.78539		clu-let-7a-3-5p	194165	3.39973		clu-miR-143-3p	151792	2.57356		clu-miR-192a-5p	213573	2.86979		clu-let-7a-3-5p	192046	3.01758		clu-let-7a-3-5p	122338	2.76639		clu-miR-21a-5p	67899.6	2.88794		clu-miR-128-2-3p	67106	2.85871
clu-let-7i-1-5p	178051	2.7477		clu-miR-26-1-5p	189782	3.32299		clu-let-7g-5p	131851	2.23547		clu-miR-26-1-5p	180363	2.42355		clu-miR-27b-3p	171008	2.68702		clu-miR-26-1-5p	113638	2.56965		clu-miR-128-2-3p	65320.4	2.77824		clu-miR-21a-5p	67092.9	2.85816
clu-let-7e-5p	154747	2.38806		clu-miR-143-3p	128634	2.25231		clu-miR-26-1-5p	117867	1.99837		clu-let-7g-5p	170181	2.28673		clu-let-7g-5p	145173	2.28108		clu-miR-200ac-3p	88937.3	2.01111		clu-miR-10a-2-5p	59850.7	2.5456		clu-miR-10a-2-5p	59174.8	2.52085
clu-miR-126-3p	153091	2.3625		clu-let-7e-5p	108958	1.9078		clu-miR-99-5p	99072.4	1.67972		clu-miR-30d-5p	163805	2.20106		clu-miR-451a-5p	99985.6	1.57106		clu-let-7i-1-5p	86950.1	1.96617		clu-miR-199-2-3p	55942.6	2.37938		clu-miR-22ab-3p	53782.8	2.29115
clu-miR-203-3p	143565	2.2155		clu-miR-133ab-3p	102578	1.79609		clu-miR-126-3p	94760.6	1.60662		clu-miR-101a-3p	125851	1.69107		clu-miR-10c-1-5p	96517.3	1.51656		clu-miR-30d-5p	69336.2	1.56788		clu-miR-22ab-3p	51041.8	2.17094		clu-miR-199-2-3p	53746.9	2.28962
clu-miR-26-1-5p	140122	2.16237		clu-miR-199-2-5p	91035	1.59397		clu-miR-100-2-5p	90703.1	1.53783		clu-miR-152ab-3p	124397	1.67153		clu-let-7i-1-5p	92711.2	1.45675		clu-miR-462a-5p	68781.5	1.55533		clu-miR-217b-5p	49797.9	2.11803		clu-miR-217b-5p	45851.1	1.95326
clu-miR-99-5p	138691	2.14028		clu-miR-10a-2-5p	84619.7	1.48165		clu-miR-27b-3p	90256.8	1.53026		clu-miR-148a-3p	117434	1.57797		clu-miR-30d-5p	84740.3	1.33151		clu-miR-30b-1-5p	63985	1.44687		clu-miR-181b-3-5p	42377.9	1.80244		clu-miR-181b-3-5p	42916.1	1.82823
clu-let-7g-5p	116031	1.79059		clu-let-7g-5p	84270.4	1.47553		clu-miR-462a-5p	80733.2	1.36879		clu-miR-199-2-5p	108171	1.4535		clu-miR-462a-5p	84068.8	1.32096		clu-miR-142-2-3p	61713.5	1.39551		clu-miR-7-3-5p	42283.6	1.79843		clu-miR-7-3-5p	42177.8	1.79677
clu-miR-125a-4-5p	106072	1.63691		clu-miR-199-2-3p	77524.6	1.35741		clu-miR-30d-5p	65500.3	1.11053		clu-miR-nov5-5p	96933.2	1.3025		clu-miR-181a-1-5p	70469.8	1.10728		clu-miR-92-2-3p	49672.5	1.12323		clu-miR-192a-5p	39152.9	1.66527		clu-miR-125a-1-5p	38070.3	1.62179
clu-miR-125c-5p	104227	1.60845		clu-miR-125a-4-5p	70412.1	1.23288		clu-miR-205-1-5p	58786.6	0.996697		clu-miR-199-2-3p	75257.6	1.01124		clu-miR-101a-3p	67332	1.05797		clu-miR-30c-3-5p	47193.3	1.06716		clu-let-7g-5p	37886.7	1.61142		clu-miR-192a-5p	37739.8	1.60772
clu-miR-143-3p	99854	1.54095		clu-miR-125c-5p	69185.4	1.2114		clu-miR-128-2-3p	54753.8	0.928325		clu-let-7f-5p	70693	0.949906		clu-miR-125a-4-5p	61049.6	0.959261		clu-miR-181a-1-5p	45698.3	1.03336		clu-miR-203-3p	36560	1.55499		clu-let-7g-5p	36859.5	1.57021
clu-miR-7-3-5p	82291.7	1.26993		clu-miR-30d-5p	57087.3	0.999568		clu-miR-181a-1-5p	54635.8	0.926323		clu-miR-143-3p	68999.1	0.927144		clu-miR-125c-5p	59837.5	0.940215		clu-miR-200b-3p	42450.4	0.959916		clu-miR-125a-1-5p	36016.1	1.53186		clu-miR-203-3p	36020.1	1.53446
clu-miR-125a-1-5p	78626.5	1.21337		clu-miR-101a-3p	51931.5	0.909293		clu-miR-30b-1-5p	50471.5	0.85572		clu-miR-101b-3p	67874.3	0.912029		clu-miR-145-1-3p	53868.5	0.846425		clu-miR-128-2-3p	39619.7	0.895907		clu-miR-183-5p	32189.2	1.36909		clu-miR-183-5p	32849.8	1.3994
clu-miR-205-1-5p	61066.7	0.942385		clu-miR-128-2-3p	45145.9	0.790481		clu-miR-725-1-3p	49484.8	0.83899		clu-miR-200ac-3p	66360.6	0.89169		clu-miR-92-2-3p	49533.9	0.778317		clu-miR-142a-2-3p	39095.9	0.884063		clu-miR-92-2-3p	29640.6	1.26069		clu-miR-10d-5p	29653.8	1.26325
clu-miR-725-1-3p	58453.3	0.902054		clu-miR-26b-5p	39809.2	0.697038		clu-miR-148a-3p	46243.4	0.784035		clu-miR-30b-1-5p	61276.9	0.82338		clu-miR-30c-3-5p	48890	0.768199		clu-miR-99-5p	37738.4	0.853365		clu-miR-10d-5p	29151.1	1.23987		clu-miR-92-2-3p	29194.2	1.24367
clu-miR-30d-5p	52605.5	0.811811		clu-let-7f-5p	31854	0.557748		clu-miR-92-2-3p	43999.1	0.745984		clu-miR-92-2-3p	55090.8	0.740257		clu-miR-26b-5p	47742.1	0.750164		clu-miR-10c-1-5p	34892.1	0.789002		clu-miR-125a-4-5p	27915	1.18729		clu-miR-125a-4-5p	29104.8	1.23986
clu-miR-181a-1-5p	50217.2	0.774954		clu-miR-181a-1-5p	30963.1	0.542148		clu-let-7b-1-5p	42638.3	0.722912		clu-miR-26b-5p	54454.1	0.731702		clu-miR-142-2-3p	47366.8	0.744266		clu-miR-25-3p	34809.1	0.787127		clu-let-7a-3-5p	27816.5	1.18311		clu-miR-125c-5p	28541.8	1.21588
clu-miR-101a-3p	43396	0.66969		clu-miR-30b-1-5p	29388.4	0.514576		clu-let-7f-5p	41431.7	0.702454		clu-miR-94a-5p	49859.3	0.669961		clu-miR-142a-2-3p	46256.7	0.726823		clu-let-7f-5p	33779.9	0.763853		clu-miR-125c-5p	27394.1	1.16514		clu-let-7a-3-5p	28317.6	1.20633
clu-let-7f-5p	41495.8	0.640366		clu-miR-499a-5p	25212.3	0.441453		clu-miR-375-1-3p	40447.7	0.685771		clu-miR-27b-3p	46947.9	0.630841		clu-miR-30b-1-5p	45935.1	0.72177		clu-miR-101a-3p	30050.1	0.679512		clu-miR-30d-5p	26000.3	1.10586		clu-miR-200ac-3p	26649.2	1.13525
clu-let-7b-1-5p	39059.9	0.602774		clu-miR-214a-5p	24822.8	0.434635		clu-miR-199-2-3p	36918.7	0.625939		clu-miR-128-2-3p	46615.5	0.626374		clu-miR-128-2-3p	45099.8	0.708645		clu-miR-26b-5p	28073.7	0.634822		clu-miR-200ac-3p	25102.9	1.06769		clu-miR-27b-3p	26448	1.12668
clu-miR-27b-3p	33620.8	0.518839		clu-miR-92-2-3p	23683.7	0.414689		clu-miR-30c-3-5p	36339.8	0.616123		clu-miR-125a-4-5p	42582.4	0.572182		clu-let-7f-5p	40143.3	0.630765		clu-miR-30c-1-5p	27371.4	0.618939		clu-miR-27b-3p	25083.1	1.06685		clu-miR-30d-5p	26430.1	1.12592
clu-miR-16a-1-5p	33593.1	0.518411		clu-miR-451a-5p	22180.8	0.388375		clu-miR-731a-5p	34103.8	0.578212		clu-miR-125c-5p	41924.1	0.563336		clu-miR-99-5p	34959.1	0.549306		clu-miR-731a-5p	24490.6	0.553798		clu-miR-99-5p	24347.2	1.03555		clu-miR-200b-3p	23661.7	1.00799
clu-miR-92-2-3p	33270.3	0.51343		clu-miR-27b-3p	20703.2	0.362502		clu-miR-451a-5p	33478.8	0.567617		clu-miR-181a-1-5p	38574	0.51832		clu-miR-27c-3p	32179.7	0.505633		clu-miR-10a-2-5p	23519.2	0.531832		clu-miR-182a-5p	23458.9	0.997766		clu-miR-182a-5p	22475.5	0.957458
clu-miR-26b-5p	33125.2	0.51119		clu-miR-200ac-3p	19774.5	0.346241		clu-miR-199-2-5p	32616.7	0.553		clu-let-7b-1-5p	33109.6	0.444896		clu-miR-199-2-3p	30882.5	0.485251		clu-miR-7132b-3p	22856.6	0.516848		clu-miR-200b-3p	23408.4	0.995618		clu-miR-30b-1-5p	22188.6	0.945234
clu-miR-199-2-3p	28969.9	0.447065		clu-let-7b-1-5p	19126.2	0.33489		clu-let-7i-1-5p	32259	0.546935		clu-miR-30c-1-5p	32477.1	0.436396		clu-miR-16a-1-5p	30329	0.476553		clu-miR-30c-1-3p	22540.3	0.509696		clu-miR-30b-1-5p	21695.6	0.922766		clu-miR-99-5p	21794.8	0.928458
clu-miR-462a-5p	26573.5	0.410085		clu-miR-125a-1-5p	17799.8	0.311666		clu-miR-125a-4-5p	31872.3	0.54038		clu-let-7h-2-5p	31361.7	0.421408		clu-miR-21a-3p	29127.9	0.457681		clu-miR-16a-1-5p	22275.4	0.503705		clu-let-7i-1-5p	21006	0.893438		clu-let-7i-1-5p	21710	0.924847
clu-miR-9b-3p	25004.1	0.385866		clu-let-7i-1-5p	17710.5	0.310101		clu-miR-125c-5p	31303.3	0.530733		clu-miR-200b-3p	30861.5	0.414688		clu-miR-199-2-5p	28667.5	0.450446		clu-miR-199-2-3p	20679	0.467608		clu-miR-143-3p	19829.1	0.843382		clu-miR-143-3p	20150.2	0.858397
clu-miR-129-1-5p	24949.2	0.385017		clu-miR-133a-1-5p	15423.9	0.270064		clu-miR-27c-1-3p	25462.4	0.431702		clu-miR-462a-5p	28112.7	0.377752		clu-miR-30c-1-3p	28009.8	0.440113		clu-miR-27b-3p	20119.5	0.454956		clu-miR-148a-3p	18490.3	0.786439		clu-miR-148a-3p	19565.1	0.833474
clu-miR-30b-1-5p	24594.3	0.379542		clu-miR-133b-3p	14498.7	0.253864		clu-miR-27a-1-3p	24958.1	0.423153		clu-miR-722-3p	25207.8	0.338718		clu-miR-731a-5p	25914.5	0.407189		clu-miR-nov5-5p	19416.1	0.439049		clu-miR-126-3p	16635	0.707526		clu-miR-181a-5-3p	16276.7	0.693387
clu-let-7d-1-5p	24007.9	0.370492		clu-miR-152ab-3p	14148.7	0.247737		clu-miR-27c-3p	24222.4	0.410679		clu-miR-152a-5p	24045.1	0.323096		clu-miR-30c-1-5p	25883.2	0.406697		clu-miR-125a-4-5p	19268.4	0.43571		clu-miR-181a-5-3p	16630.3	0.707328		clu-miR-126-3p	16006.8	0.68189
clu-miR-27c-1-3p	23973.3	0.369958		clu-miR-462a-5p	14116.2	0.247167		clu-miR-26b-5p	22503.3	0.381532		clu-miR-451a-5p	23933.8	0.3216		clu-let-7h-2-5p	24640.7	0.387175		clu-miR-27c-3p	19078	0.431404		clu-miR-216a-1-5p	15626.9	0.664653		clu-let-7d-1-5p	14279.6	0.608311
clu-miR-148a-3p	23782.8	0.367018		clu-miR-27c-3p	13959	0.244414		clu-miR-30c-1-5p	21771.4	0.369124		clu-miR-25-3p	22072.6	0.29659		clu-miR-126-5p	24479.1	0.384636		clu-miR-199-2-5p	19033.8	0.430404		clu-let-7d-1-5p	15121.1	0.64314		clu-miR-216a-1-5p	13631.1	0.580683
clu-miR-217b-5p	23496.6	0.362601		clu-miR-145-1-3p	13764	0.241		clu-miR-101a-3p	21351.5	0.362005		clu-miR-103-3p	21046.5	0.282803		clu-let-7b-1-5p	24063.2	0.378101		clu-miR-125c-5p	18962.5	0.428793		clu-miR-218a-4-5p	13221.5	0.562344		clu-miR-205-1-5p	13137.8	0.559668
clu-miR-10c-1-5p	23154	0.357315		clu-miR-25-3p	13485.6	0.236126		clu-miR-25-3p	21170.8	0.358941		clu-miR-20a-1-5p	19545.8	0.262638		clu-miR-25-3p	22658.6	0.356031		clu-miR-451a-5p	18720.1	0.423311		clu-miR-9a-3-3p	12782.8	0.543682		clu-miR-25-3p	12972.2	0.552617
clu-miR-199-2-5p	22562.8	0.348191		clu-miR-203-3p	12946.6	0.226688		clu-miR-16a-1-5p	20916.4	0.354627		clu-miR-222-2-5p	18124.2	0.243536		clu-miR-181a-4-3p	19983.8	0.314001		clu-miR-148a-3p	18484.9	0.417992		clu-miR-205-1-5p	12772	0.543226		clu-miR-218a-4-5p	12181.5	0.518931
clu-miR-222a-2-3p	18779.8	0.289811		clu-miR-16a-1-5p	12908.3	0.226017		clu-miR-30c-1-3p	20842.5	0.353375		clu-miR-27c-1-3p	17176	0.230794		clu-miR-27c-1-3p	19576.3	0.3076		clu-let-7h-2-5p	17978	0.406531		clu-miR-9b-3p	12656.7	0.53832		clu-miR-9a-3-3p	11664.4	0.496904
clu-let-7h-2-5p	18520.9	0.285815		clu-miR-30c-3-5p	12734.6	0.222976		clu-miR-145-1-3p	20683.2	0.350674		clu-let-7i-1-5p	16121.6	0.216626		clu-miR-125a-1-5p	17558.7	0.275897		clu-miR-21a-3p	17786	0.402189		clu-miR-25-3p	12506.7	0.531942		clu-miR-9b-3p	11636.3	0.495705
clu-miR-152ab-3p	18434.4	0.284481		clu-let-7h-2-5p	12161	0.212932		clu-miR-142-2-3p	18660.1	0.316373		clu-miR-30b-2-5p	14923.4	0.200526		clu-miR-152ab-3p	16315.2	0.256358		clu-let-7b-1-5p	16505.2	0.373227		clu-222a-2-3p	10794.6	0.45912		clu-222a-2-3p	10995	0.468388
clu-miR-27c-3p	18346.7	0.283127		clu-miR-200b-3p	11606.9	0.20323		clu-let-7h-2-5p	17610.9	0.298584		clu-miR-30c-1-3p	13723.9	0.184409		clu-miR-24a-2-3p	14969.3	0.23521		clu-miR-192a-5p	15320.8	0.346444		clu-miR-122-1-5p	10576.8	0.449857		clu-miR-10c-1-5p	10797	0.459952
clu-miR-724-1-5p	18272.1	0.281976		clu-miR-152a-5p	11524	0.20178		clu-miR-31-5p	17232.6	0.29217		clu-miR-30c-3-5p	13681.4	0.183838		clu-miR-221-1-3p	14755.4	0.231848		clu-miR-152ab-3p	13490.5	0.305057		clu-miR-140-5p	10202.4	0.433932		clu-miR-725-1-3p	10435.7	0.44456
clu-miR-103-3p	18265.7	0.281877		clu-miR-30c-1-5p	11180.7	0.195768		clu-miR-142a-2-3p	15204.4	0.257784		clu-miR-139-1-3p	13351.5	0.179405		clu-miR-27a-1-3p	12718.8	0.199848		clu-miR-103-3p	13177.8	0.297986		clu-miR-10c-1-5p	10201.3	0.433887		clu-miR-133ab-3p	9850.62	0.419636
clu-miR-9a-3-3p	17749.5	0.273911		clu-let-7c-5p	10517.5	0.184155		clu-miR-152ab-3p	15052.4	0.255206		clu-miR-16a-1-5p	13237.1	0.177867		clu-let-7d-1-5p	12484.5	0.196167		clu-miR-145-1-3p	13049	0.295072		clu-miR-133ab-3p	9631.62	0.409657		clu-miR-724-1-5p	9823.85	0.418496
clu-miR-375-1-3p	17497.3	0.270019		clu-let-7d-1-5p	9646.76	0.16891		clu-miR-125a-1-5p	14714.3	0.249474		clu-miR-27c-3p	13174.9	0.177031		clu-miR-103-3p	12068.9	0.189637		clu-miR-181a-4-3p	11237.4	0.254108		clu-miR-725-1-3p	9619.61	0.409146		clu-miR-140-5p	9807.43	0.417796
clu-let-7c-5p	15434.3	0.238184		clu-miR-148a-3p	9615.62	0.168364		clu-miR-181b-3-5p	13442.5	0.227911		clu-miR-181b-3-5p	12526.4	0.168318		clu-miR-222-1-5p	11562.8	0.181685		clu-miR-125a-1-5p	9806.83	0.221758		clu-miR-94a-5p	9548.98	0.406142		clu-miR-122-1-5p	9790.4	0.417071
clu-miR-187-3p	15370	0.23719		clu-miR-214a-3p	9540.63	0.167051		clu-miR-24a-2-3p	13306.9	0.225613		clu-222a-2-3p	12054.5	0.161977		clu-miR-16-5p	11236.4	0.176555		clu-miR-221-1-3p	9631.09	0.217784		clu-miR-724-1-5p	9470.03	0.402784		clu-miR-94a-5p	9033.77	0.384839
clu-miR-221-1-3p	14986.9	0.231279		clu-miR-122-1-5p	9214.82	0.161347		clu-miR-429b-3p	12783.5	0.216738		clu-miR-22a-5p	10841.1	0.145672		clu-miR-23b-1-3p	10826.1	0.170109		clu-let-7d-1-5p	9452.08	0.213737		clu-miR-26b-5p	9047.44	0.38481		clu-miR-26b-5p	8501.37	0.362159
clu-miR-nov5-5p	14405.8	0.222311		clu-miR-142-2-3p	8812.02	0.154294		clu-miR-140-3p	12660.2	0.214647		clu-miR-221-1-3p	10515.3	0.141294		clu-222a-2-3p	10638.5	0.167161		clu-miR-7132a-1-5p	8931.89	0.201974		clu-miR-222-1-5p	7952.65	0.338246		clu-miR-222-1-5p	8265.95	0.352129
clu-miR-9-2-3p	14111.7	0.217772		clu-miR-22a-5p	8625.78	0.151033		clu-let-7c-5p	12459.4	0.211242		clu-miR-140-3p	10276.6	0.138087		clu-miR-7132b-3p	10052.1	0.157947		clu-miR-7132b-5p	8918.49	0.201671		clu-miR-499a-5p	7643.73	0.325107		clu-miR-129-1-5p	7663.21	0.326453
clu-miR-183-5p	13988	0.215864		clu-miR-27a-1-3p	8126.22	0.142286		clu-miR-181a-4-3p	11182.8	0.189599		clu-miR-142a-2-3p	10025.7	0.134716		clu-miR-218a-4-5p	9333.66	0.146658		clu-miR-16-5p	8674.66	0.196157		clu-miR-nov5-5p	7594	0.322992		clu-miR-27c-1-3p	7480.21	0.318657
clu-miR-181a-4-3p	13680.5	0.211119		clu-miR-nov5-5p	7899.48	0.138316		clu-miR-10a-2-5p	10265.2	0.174041		clu-miR-731a-5p	9724.73	0.130672		clu-miR-22a-5p	9132.97	0.143505		clu-miR-10d-5p	8519.26	0.192643		clu-miR-27c-1-3p	7443.91	0.316608		clu-miR-221-1-3p	7359.18	0.313501
clu-miR-24a-2-3p	12853.5	0.198356		clu-miR-30c-1-3p	7555.91	0.1323		clu-miR-23a-1-3p	10128.2	0.171719		clu-miR-99-5p	9258.65	0.124409		clu-miR-10a-2-5p	9026.22	0.141827		clu-222a-2-3p	8348.8	0.188788		clu-miR-9-2-3p	7345.14	0.312407		clu-miR-nov5-5p	7236.5	0.308275
clu-miR-25-3p	12452.1	0.192162		clu-miR-181a-4-3p	7112.69	0.124539		clu-miR-146a-3p	9657.34	0.163735		clu-miR-106-5p	9065.29	0.121811		clu-miR-146a-3p	8662.04	0.136105		clu-miR-20a-1-5p	7393.63	0.16719		clu-miR-221-1-3p	7327.5	0.311657		clu-miR-499a-5p	7108.32	0.302814
clu-miR-192a-5p	11620.2	0.179323		clu-miR-10c-1-5p	7016.05	0.122847		clu-miR-1388-5p	9309.71	0.157842		clu-let-7c-5p	8909.19	0.119713		clu-miR-15a-5p	8624.49	0.135515		clu-miR-27c-1-3p	7373.46	0.166733		clu-miR-129-1-5p	7152.92	0.304232		clu-miR-9-2-3p	6832.39	0.29106
clu-miR-27a-1-3p	11391.8	0.175798		clu-miR-9-2-5p	6863.79	0.120181		clu-miR-181a-5-3p	9234.79	0.156571		clu-miR-126-5p	7469.95	0.100374		clu-miR-148a-3p	8606.45	0.135232		clu-miR-106-5p	7330.85	0.16577		clu-miR-214a-5p	6777.46	0.288262		clu-miR-30c-1-5p	6594.68	0.280933
clu-miR-23a-1-3p	11258.7	0.173745		clu-miR-126-5p	6835.37	0.119684		clu-miR-152a-5p	9097.74	0.154248		clu-miR-17-1-5p	7468.09	0.100349		clu-let-7c-5p	8057.26	0.126602		clu-miR-22a-5p	7082.58	0.160156		clu-miR-214a-3p	6764.12	0.287695		clu-miR-734a-3p	6526.87	0.278045
clu-miR-31-5p	11186.8	0.172636		clu-miR-192a-5p	5979.93	0.104705		clu-miR-140-5p	8693.3	0.147391		clu-miR-10c-1-5p	7341.25	0.0986447		clu-miR-2188-3p	7963.75	0.125133		clu-miR-152a-5p	7000.77	0.158306		clu-miR-734a-3p	6435.3	0.27371		clu-miR-214a-3p	6201.19	0.264171
clu-miR-30c-1-5p	10623.8	0.163947		clu-miR-27c-1-3p	5535.92	0.096931		clu-let-7d-1-5p	8634.67	0.146397		clu-miR-24a-2-3p	6479.82	0.0870696		clu-miR-152a-5p	7642.8	0.12009		clu-miR-146a-3p	6709.11	0.151711		clu-miR-96-1-5p	6339.8	0.269647		clu-miR-16a-1-5p	6053.79	0.257892
clu-miR-16-5p	10332.7	0.159455		clu-miR-731a-5p	5305.6	0.0928983		clu-miR-103-3p	8020.89	0.13599		clu-miR-122-1-3p	6265.4	0.0841885		clu-miR-145-1-5p	7061.12	0.11095		clu-let-7c-5p	6553.01	0.148181		clu-miR-16a-1-5p	6262.57	0.266363		clu-miR-30c-1-3p	5926.36	0.252463
clu-miR-124-1-3p	10304.9	0.159025		clu-miR-142a-2-3p	5294.41	0.0927024		clu-miR-20a-1-5p	7865.6	0.133357		clu-miR-181a-5-3p	6184.61	0.0831029		clu-miR-181b-3-5p	7037.01	0.110571		clu-miR-15a-5p	6504.93	0.147094		clu-miR-140-3p	5962.91	0.253617		clu-miR-214a-5p	5919.83	0.252185
clu-miR-451a-5p	10303.4	0.159002		clu-miR-23a-1-3p	4732.08	0.0828562		clu-222a-2-3p	7193.31	0.121959		clu-let-7d-1-5p	6161.56	0.0827931		clu-miR-181a-5-3p	6948.25	0.109177		clu-miR-222-2-5p	6212.7	0.140486		clu-miR-30c-1-3p	5841.44	0.248451		clu-miR-140-3p	5748.13	0.24487
clu-miR-214a-3p	10272.7	0.158528		clu-miR-16-5p	4696.16	0.0822273		clu-miR-203a-5p	6560.14	0.111224		clu-miR-142-2-3p	6115.46	0.0821737		clu-miR-20a-1-5p	6565.71	0.103166		clu-miR-181b-3-5p	6201.43	0.140231		clu-miR-30c-1-5p	5717.02	0.243159		clu-miR-152a-5p	5628.1	0.239757
clu-miR-142-2-3p	10189.5	0.157245		clu-miR-103-3p	4118.88	0.0721195		clu-miR-23b-1-3p	6548.07	0.111019		clu-miR-135b-2-5p	6075.88	0.0816419		clu-miR-29d-3p	6089.79	0.0956878		clu-miR-17-1-5p	5592.92	0.126471		clu-miR-218b-1-5p	5667.57	0.241056		clu-miR-30c-3-5p	5545.22	0.236226
clu-miR-10a-2-5p	9891.65	0.152649		clu-miR-15a-5p	3902.12	0.0683241		clu-miR-16-5p	6489.7	0.11003		clu-miR-21a-3p	6041.76	0.0811834		clu-miR-nov5-5p	6072.88	0.0954221		clu-miR-139-1-3p	5262.36	0.118996		clu-miR-146a-5p	5628.04	0.239374		clu-miR-146a-5p	5350.49	0.227931
clu-miR-152a-5p	9847.14	0.151962		clu-miR-20a-1-5p	3711.09	0.0649793		clu-miR-22a-5p	6281.94	0.106507		clu-miR-125a-1-5p	5742.07	0.0771564		clu-miR-23a-1-3p	5655.63	0.0888659		clu-miR-126-5p	4955.57	0.112059		clu-miR-152a-5p	5585.64	0.237571		clu-miR-96-1-5p	5345.54	0.22772
clu-miR-214a-5p	9752.08	0.150495		clu-miR-24a-2-3p	3618.74	0.0633622		clu-let-7b-1-3p	6070.11	0.102916		clu-miR-101b-5p	5339.45	0.0717464		clu-miR-140-3p	5405.59	0.0849371		clu-miR-24a-2-3p	4853.41	0.109748		clu-miR-30c-3-5p	5552.08	0.236144		clu-miR-181b-1-3p	5331.58	0.227125
clu-miR-218a-4-5p	9708.82	0.149827		clu-222a-2-3p	3587.83	0.062821		clu-miR-7132b-3p	5955.64	0.100975		clu-miR-92b-3p	5288.17	0.0710573		clu-miR-734a-3p	5367.46	0.084338		clu-miR-94a-5p	4831.96	0.109263		clu-miR-184ab-2-3p	5550.37	0.236071		clu-miR-184ab-2-3p	5302.78	0.225898
clu-miR-21a-3p	9616.55	0.148403		clu-miR-210a-5p	3299.77	0.0577773		clu-miR-15a-5p	5670.99	0.0961489		clu-miR-15a-5p	4942.91	0.0664181		clu-miR-106-5p	5342.08	0.0839391		clu-miR-1388-5p	4618.36	0.104433		clu-miR-184ab-3p	5542.74	0.235746		clu-miR-184ab-3p	5296.21	0.225619
clu-miR-30c-3-5p	9404.61	0.145133		clu-miR-218a-4-5p	3224.14	0.056453		clu-miR-218a-4-5p	5494.85	0.0931626		clu-miR-29d-3p	4758.81	0.0639443		clu-miR-222-2-5p	5319.57	0.0835855		clu-miR-429b-3p	4365.33	0.0987117		clu-miR-181b-1-3p	5429.8	0.230943		clu-miR-204-1-5p	5270.74	0.224533
clu-miR-20a-1-5p	8875.99	0.136975		clu-let-7b-1-3p	3216.03	0.0563109		clu-miR-106-5p	5103.67	0.0865303		clu-miR-140-5p	4662.56	0.062651		clu-miR-30b-2-5p	5302.63	0.0833192		clu-miR-2188-3p	4310.5	0.0974719		clu-miR-103-3p	5384.65	0.229023		clu-miR-218b-1-5p	5114.32	0.21787
clu-miR-338-1-3p	8872.43	0.13692		clu-miR-181b-3-5p	3200.53	0.0560396		clu-miR-21a-3p	5103.02	0.0865193		clu-miR-145-1-3p	4619.24	0.0620689		clu-miR-2188-5p	5231.64	0.0822038		clu-miR-23a-1-3p	4215.21	0.0953172		clu-miR-27c-3p	5121.2	0.217818		clu-miR-27c-3p	5075.54	0.216218
clu-miR-181b-3-5p	8835.69	0.136353		clu-miR-365-1-3p	3197.4	0.0559847		clu-miR-214a-5p	5096.14	0.0864026		clu-miR-146a-3p	4555.27	0.0612093		clu-miR-1388-5p	4792.24	0.0752995		clu-miR-30b-2-5p	3831.59	0.0866424		clu-miR-204-1-5p	5105.04	0.21713		clu-miR-103-3p	5072.97	0.216108
clu-miR-142a-2-3p	8757.12	0.13514		clu-miR-106-5p	3169.97	0.0555046		clu-miR-222-2-5p	4993.09	0.0846555		clu-miR-16-5p	4545.55	0.0610787		clu-miR-17-1-5p	4631.03	0.0727665		clu-miR-140-3p	3651.06	0.0825601		clu-miR-135a-5p	4998.21	0.212586		clu-miR-135a-5p	4894.58	0.208509
clu-miR-222-2-5p	8634.3	0.133245		clu-miR-139-1-3p	3139.5	0.0549711		clu-miR-221-1-3p	4807.71	0.0815124		clu-miR-27a-1-3p	4462.7	0.0599655		clu-miR-101b-3p	4590.87	0.0721355		clu-miR-181a-5-3p	3418.88	0.0773099		clu-miR-20a-1-5p	4875.61	0.207372		clu-miR-20a-1-5p	4655.93	0.198343
clu-miR-132-1-3p	8598.35	0.13269		clu-miR-29b-8-5p	3101.23	0.054301		clu-let-7g-3p	4422.63	0.0749836		clu-miR-181a-4-3p	4447.4	0.0597599		clu-miR-139-1-3p	3656.83	0.0574591		clu-miR-1-1-3p	3401.32	0.0769128		clu-miR-18a-1-5p	4681.87	0.199132		clu-miR-18a-1-5p	4358.14	0.185657
clu-miR-106-5p	8090.41	0.124852		clu-miR-101b-3p	3067.38	0.0537082		clu-miR-5100-5p	4367.19	0.0740435		clu-miR-93-5p	3596.75	0.0483297		clu-miR-29a-1-3p	3516.33	0.0552515		clu-miR-222-1-5p	3128.48	0.0707433		clu-miR-217a-5p	4355.68	0.185258		clu-miR-145-1-3p	4344.14	0.18506
clu-miR-153-3p	7973.99	0.123055		clu-miR-21a-3p	2993.4	0.0524128		clu-miR-7132b-5p	4066.31	0.0689423		clu-miR-1-1-3p	3567.89	0.0479419		clu-let-7b-1-3p	3444.15	0.0541173		clu-miR-101b-3p	3081.11	0.069672		clu-miR-196a-1-5p	4342.2	0.184685		clu-miR-217a-5p	4306.6	0.183461
clu-miR-216a-1-5p	7858.14	0.121267		clu-miR-140-5p	2863	0.0501295		clu-miR-7132a-1-5p	4062.65	0.0688802		clu-let-7h-1-3p	3517.77	0.0472684		clu-miR-7132a-1-5p	3182.61	0.0500078		clu-miR-27a-1-3p	2992.24	0.0676625		clu-miR-130a-1-5p	4244.17	0.180515		clu-miR-130-1-5p	4217.12	0.179649
clu-miR-429b-3p	7787.14	0.120172		clu-miR-222-2-5p	2848.83	0.0498814		clu-let-7h-1-3p	4004	0.0678859		clu-miR-23b-1-3p	3411.03	0.0458341		clu-miR-7132b-5p	3178.23	0.049939		clu-miR-15c-1-5p	2762.63	0.0624704		clu-miR-130-1-5p	4236.73	0.180199		clu-miR-196a-1-5p	4144.5	0.176556
clu-miR-15a-5p	7762.9	0.119798		clu-miR-140-3p	2812.71	0.049249		clu-miR-139-1-3p	3854.69	0.0653543		clu-let-7b-1-3p	3405.5	0.0457599		clu-miR-140-5p	2869.63	0.04509		clu-miR-210a-5p	2474.63	0.0559579		clu-miR-145-1-3p	4192.27	0.178308		clu-miR-130a-1-5p	4060.06	0.172959
clu-miR-1-1-3p	7597.93	0.117252		clu-miR-725-1-3p	2774.96	0.048588		clu-miR-17-1-5p	3731.82	0.0632711		clu-miR-210a-5p	3149.8	0.0423241		clu-miR-19b-1-3p	2712	0.0426131		clu-miR-19b-1-3p	2412.53	0.0545536		clu-miR-375-1-3p	3802.15	0.161715		clu-miR-375-1-3p	3734.99	0.159111
clu-miR-135b-2-5p	7544.03	0.11642		clu-miR-30b-2-5p	2758.16	0.048294		clu-miR-210a-5p	3646.51	0.0618247		clu-let-7g-3p	3130.26	0.0420614		clu-miR-15c-1-5p	2707.97	0.0425498		clu-miR-29d-3p	2404.27	0.054367		clu-miR-24a-2-3p	3714.17	0.157973		clu-miR-24a-2-3p	3594.46	0.153124
clu-miR-139-1-3p	7491.9	0.115615		clu-miR-221-1-3p	2750.18	0.0481541		clu-miR-nov5-5p	3414.5	0.0578912		clu-miR-1388-5p	3117.4	0.0418887		clu-miR-457a-5p	2615.29	0.0410936		clu-let-7a-4-3p	2242.07	0.0506991		clu-miR-106-5p	3578	0.152181		clu-let-7e-5p	3482.88	0.148371
clu-miR-145-1-3p	7334.79	0.113191		clu-miR-26a-1-3p	2679.81	0.0469221		clu-miR-214a-3p	3345.14	0.0567151		clu-miR-23a-1-3p	3108.38	0.0417675		clu-miR-731abc-3p	2549.87	0.0400656		clu-miR-194b-5p	2215.71	0.0501031		clu-miR-2188-3p	3470.1	0.147592		clu-miR-152ab-3p	3469.41	0.147797
clu-miR-17-1-5p	6999.11	0.108011		clu-miR-17-1-5p	2672.13	0.0467876		clu-miR-1-1-3p	3286.64	0.0557234		clu-miR-30b-2-3-3p	3037.07	0.0408092		clu-let-7a-4-3p	2464.2	0.0387196		clu-miR-210ab-3p	2183.42	0.049373		clu-miR-152ab-3p	3397.37	0.144498		clu-miR-2188-3p	3461.58	0.147463
clu-miR-153c-3p	6838.25	0.105528		clu-miR-94a-5p	2584.47	0.0452527		clu-miR-722-3p	3068.96	0.0520328		clu-miR-19b-1-3p	2959.46	0.0397664		clu-miR-18a-1-5p	2431.81	0.0382106		clu-miR-93-5p	2154.25	0.0487132		clu-miR-429b-3p	3382.98	0.143886		clu-miR-222-2-5p	3417.52	0.145586
clu-miR-212-1-5p	6588.41	0.101673		clu-miR-338-1-3p	2561.12	0.0448439		clu-let-7h-3p	2797.02	0.0474221		clu-miR-429b-3p	2828.68	0.0380091		clu-miR-2187b-5p	2355.88	0.0370175		clu-miR-218a-4-5p	2142.48	0.0484472		clu-let-7e-5p	3341.22	0.14211		clu-miR-429b-3p	3368.87	0.143514
clu-miR-182a-5p	6404.52	0.098835		clu-miR-146a-3p	2551.95	0.0446833		clu-miR-183-5p	2539.65	0.0430585		clu-miR-210ab-3p	2759.13	0.0370745		clu-let-7h-1-3p	2297.29	0.0360968		clu-let-7b-1-3p	2062.39	0.0466362		clu-miR-135d-5p	3333.94	0.141801		clu-miR-106-5p	3289.08	0.140115
clu-miR-222-1-5p	6316.41	0.0974753		clu-miR-7132b-3p	2464.02	0.0431436		clu-let-7a-7-3p	2514.04	0.0426243		clu-miR-nov8-3p	2690.26	0.0361491		clu-miR-7-3-5p	2212.49	0.0347644		clu-miR-214a-5p	2002.53	0.0452826		clu-miR-222-2-5p	3203.54	0.136254		clu-miR-124-1-5p	3181.34	0.135525
clu-miR-135a-5p	6283.26	0.0969637		clu-miR-5100-5p	2412.99	0.0422502		clu-miR-122-1-5p	2401.54	0.040717		clu-miR-148a-5p	2621.6	0.0352266		clu-miR-724-1-5p	2130.92	0.0334828		clu-miR-731abc-3p	1983.92	0.0448617		clu-miR-124-1-5p	3159.73	0.134391		clu-miR-135d-5p	3011.08	0.128272
clu-miR-30c-1-3p	6025.18	0.092981		clu-miR-181a-5-3p	2257.09	0.0395204		clu-miR-30b-2-5p	2316.35	0.0392725		clu-let-7a-7-3p	2614.58	0.0351322		clu-miR-1-1-3p	2123.58	0.0333675		clu-miR-18a-1-5p	1935.59	0.0437688		clu-miR-139-1-3p	2804.32	0.119275		clu-miR-133a-1-5p	2801.8	0.119357
clu-miR-94a-5p	5914.68	0.0912758		clu-miR-7-3-5p	2253.3	0.0394542		clu-miR-2188-3p	2309.54	0.0391571		clu-miR-29a-1-3p	2587.65	0.0347704		clu-let-7g-3p	2055.28	0.0322942		clu-let-7g-3p	1829.89	0.0413786		clu-miR-133a-1-5p	2791.33	0.118722		clu-miR-190b-5p	2562.76	0.109174
clu-miR-731a-5p	5569.14	0.0859433		clu-miR-29d-3p	2170.2	0.0379991		clu-miR-126-5p	2162.14	0.036658		clu-miR-457a-5p	2446.78	0.0328774		clu-miR-181b-1-3p	2023.72	0.0317983		clu-miR-7-3-5p	1794.07	0.0405686		clu-let-7c-5p	2604.03	0.110756		clu-miR-139-1-3p	2557.59	0.108953
clu-miR-135d-5p	5478.99	0.0845521		clu-miR-1388-5p	2068.37	0.036216		clu-miR-7132a-3p	2042.96	0.0346374		clu-miR-22c-3p	2275.91	0.0305816		clu-miR-218b-1-5p	1755.32	0.027581		clu-miR-5100-5p	1748.4	0.039536		clu-miR-190b-5p	2579.05	0.109694		clu-miR-187-3p	2542.04	0.108291
clu-miR-22a-5p	5318.28	0.0820721		clu-miR-10d-5p	2006.66	0.0351355		clu-miR-10c-1-5p	2033.44	0.0344761		clu-miR-222-1-5p	2272.91	0.0305413		clu-miR-460-5p	1598.44	0.0251159		clu-miR-145-1-5p	1725.93	0.0390278		clu-miR-187-3p	2575.35	0.109536		clu-let-7c-5p	2498.34	0.106429
clu-miR-212b-1-5p	5252.83	0.081062		clu-miR-222-1-5p	2002.58	0.0350642		clu-miR-148a-5p	2000.28	0.0339139		clu-miR-218a-4-5p	2244.69	0.030162		clu-miR-30b-2-3-3p	1492.22	0.023447		clu-miR-140-5p	1704.89	0.038552		clu-miR-17-1-5p	2545.6	0.108271		clu-miR-124-1-3p	2481.61	0.105717
clu-let-7b-1-3p	4955.03	0.0764664		clu-miR-2188-3p	1861.83	0.0325997		clu-miR-731abc-3p	1949.05	0.0330452		clu-let-7h-3p	2071.39	0.0278333		clu-miR-93-5p	1447.46	0.0227437		clu-let-7h-1-3p	1675.09	0.0378782		clu-miR-22a-5p	2525.34	0.107409		clu-miR-135b-2-5p	2455.1	0.104587
clu-miR-734a-3p	4255.23	0.065667		clu-miR-19b-1-3p	1842.58	0.0322626		clu-miR-101b-3p	1936.72	0.0328362		clu-miR-10a-2-5p	2046.67	0.0275012		clu-miR-221-1-5p	1415.89	0.0222476		clu-miR-724-1-5p	1613.56	0.036487		clu-let-7h-2-5p	2492.12	0.105996		clu-let-7h-2-5p	2441.48	0.104007
clu-miR-23b-1-3p	4014.99	0.0619596		clu-miR-29b-3-5p	1744.15	0.0305392		clu-miR-22c-5p	1878	0.0318406		clu-miR-7-3-5p	2001.17	0.0268898		clu-let-7a-3-p	1405.57	0.0220855		clu-miR-214a-3p	1607.69	0.0363541		clu-miR-124-1-3p	2487.51	0.1058		clu-miR-22a-5p	2342.94	0.0998091
clu-miR-126-5p	3761.99	0.0580553		clu-let-7h-1-3p	1677.3	0.0293687		clu-miR-210ab-3p	1850.35	0.0313718		clu-miR-192ab-3p	1928.83	0.0259178		clu-miR-210a-5p	1402.51	0.0220374		clu-miR-457a-5p	1539.37	0.0348092		clu-miR-135b-2-5p	2456.2	0.104468		clu-miR-23a-1-3p	2335.48	0.0994916
clu-miR-30b-2-5p	3715.86	0.0573434		clu-let-7a-7-3p	1639.72	0.0287107		clu-miR-7-3-5p	1823.52	0.0309169		clu-miR-22c-5p	1859.85	0.0249908		clu-miR-22c-3p	1390.67	0.0218514		clu-miR-29a-1-3p	1481.92	0.0335102		clu-miR-23a-1-3p	2370.36	0.100817		clu-miR-17-1-5p	2330.14	0.0992639
clu-miR-29d-3p	3608.57	0.0556877		clu-let-7g-3p	1607.91	0.0281537		clu-miR-29d-3p	1806.88	0.0306347		clu-miR-26b-3p	1839.89	0.0247227		clu-miR-29b-8-5p	1350.64	0.0212224		clu-miR-221-1-5p	1444.27	0.0326588		clu-miR-27a-1-3p	2255.49	0.0959316		clu-miR-27a-1-3p	2318.32	0.0987603
clu-miR-219b-3p	3408.56	0.0526012		clu-miR-210ab-3p	1571.79	0.0275212		clu-miR-93-5p	1791.21	0.030369		clu-miR-214a-5p	1768.43	0.0237625		clu-miR-7132a-3p	1331.27	0.020918		clu-miR-196b-5p	1422.59	0.0321685		clu-miR-16-5p	2228.68	0.0947914		clu-let-7c-3p	2174.97	0.0926537
clu-miR-181a-5-3p	3364.84	0.0519264		clu-miR-217b-5p	1539.8	0.0269612		clu-miR-182a-5p	1669.79	0.0283105		clu-miR-33-3p	1763.26	0.023693		clu-miR-2187b-3p	1327.39	0.020857		clu-miR-7132a-3p	1412.75	0.0319461		clu-let-7f-5p	2196.84	0.0934372		clu-let-7f-5p	2126.04	0.0905692
clu-let-7h-1-3p	3253.07	0.0502016		clu-miR-23b-1-3p	1496.83	0.0262087		clu-let-7a-4-3p	1643.08	0.0278575		clu-miR-135a-5p	1760.49	0.0236558		clu-let-7a-7-3p	1310.2	0.0205869		clu-miR-23b-1-3p	1269.52	0.0287073		clu-let-7c-3p	2157.43	0.0917608		clu-miR-16-5p	2017.43	0.0859426
clu-miR-19b-1-3p	3203.84	0.0494419		clu-miR-18a-1-5p	1485.73	0.0260143		clu-miR-30c-3-3p	1577.66	0.0267484		clu-miR-214a-3p	1660.21	0.0223083		clu-miR-26b-3p	1285.62	0.0202006		clu-miR-2188-5p	1223.62	0.0276693		clu-miR-301b-1-5p	1907.16	0.0811164		clu-miR-301b-1-5p	1878.01	0.0800032
clu-let-7g-3p	3180.18	0.0490767		clu-miR-205-1-5p	1424.22	0.0249374		clu-miR-200c-5p	1476.2	0.0250282		clu-miR-2188-5p	1640.48	0.0220433		clu-miR-338-1-3p	1231.72	0.0193538		clu-miR-206-3p	1184.92	0.0267941		clu-miR-301b-5p	1841.51	0.0783239		clu-miR-301b-5p	1804.33	0.0768645
clu-miR-101b-3p	3164.04	0.0488276		clu-miR-196b-5p	1378.41	0.0241353		clu-miR-725-1-5p	1450.34	0.0245898		clu-let-7a-4-3p	1626.54	0.0218559		clu-miR-210ab-3p	1214.49	0.0190831		clu-miR-30c-3-3p	1174.73	0.0265637		clu-miR-148a-5p	1659.45	0.0705805		clu-miR-210a-5p	1695.64	0.0722342
clu-miR-218b-1-5p	3120.5	0.0481558		clu-let-7c-3p	1369.79	0.0239843		clu-miR-2188-5p	1383.49	0.0234564		clu-miR-5100-5p	1589.91	0.0213636		clu-miR-19a-2-3p	1214.29	0.0190799		clu-miR-30b-2-3-3p	1174.29	0.0265539		clu-miR-23b-1-3p	1654.15	0.0703549		clu-miR-23b-1-3p	1639.48	0.0698419
clu-miR-122-1-5p	3074.71	0.0474491		clu-let-7a-4-3p	1356.71	0.0237552		clu-miR-19b-1-3p	1377.65	0.0233574		clu-miR-30d-3p	1540.26	0.0206965		clu-let-7h-3p	1204.49	0.0189259		clu-miR-365-1-3p	1153.18	0.0260765		clu-miR-210a-5p	1539.17	0.0654647		clu-miR-148a-5p	1508.26	0.064252
clu-miR-132-1-5p	3038.17	0.0468852		clu-miR-29a-1-3p	1296.17	0.0226952		clu-miR-218b-1-5p	1376.5	0.0233379		clu-let-7e-1-3p	1516.6	0.0203786		clu-miR-27b-5p	1198.52	0.0188322		clu-miR-19a-2-3p	1134.84	0.0256618		clu-miR-132-1-3p	1449.5	0.0616508		clu-miR-192ab-3p	1424.24	0.0606724
clu-miR-96-1-5p	2934.74	0.0452891		clu-miR-145-1-5p	1287.58	0.0225449		clu-miR-15c-1-5p	1362.19	0.0230952		clu-miR-nov2-5p	1305.41	0.0175409		clu-miR-190a-5p	1163.53	0.0182823		clu-miR-181b-1-3p	1134.53	0.0256547		clu-miR-153-3p	1383.55	0.0588459		clu-miR-125b-1-3p	1356.51	0.0577874
clu-miR-204-1-5p	2899.7	0.0447483		clu-miR-22c-5p	1266.55	0.0221767		clu-let-7a-3-p	1347.91	0.0228531		clu-miR-nov1-5p	1302.71	0.0175046		clu-miR-217b-5p	1139.9	0.017911		clu-let-7a-7-3p	1014.91	0.0229498		clu-miR-192ab-3p	1353.53	0.0575688		clu-miR-132-1-3p	1340.34	0.0570983
clu-miR-210a-5p	2853.84	0.0440406		clu-miR-125b-1-3p	1202.43	0.0210538		clu-miR-145-1-5p	1344.06	0.022788		clu-miR-139-3-3p	1242.32	0.0166931		clu-miR-29b-3-5p	1134.77	0.0178305		clu-let-7h-3p	1012.27	0.0228901		clu-miR-125b-1-3p	1324.55	0.0563362		clu-miR-153-3p	1315.78	0.0560521
clu-miR-146a-3p	2829.25	0.0436612		clu-miR-196a-1-5p	1076.71	0.0188527		clu-miR-30b-2-3-3p	1329.92	0.0225481		clu-miR-19a-2-3p	1143.25	0.0153618		clu-miR-24a-6-5p	1078.17	0.0169411		clu-miR-217b-5p	1006.29	0.0227549		clu-miR-133b-3p	1214.81	0.0516688		clu-miR-93-5p	1149.08	0.048951
clu-miR-140-3p	2820	0.0435184		clu-miR-218b-1-5p	1058.97	0.018542		clu-miR-205-1-3p	1249.78	0.0211894		clu-miR-29b-8-5p	1112.19	0.0149445		clu-miR-22c-5p	1060.72	0.0166669		clu-miR-22c-3p	995.769	0.022517		clu-miR-93-5p	1207.27	0.0513483		clu-miR-133b-3p	1099.95	0.0468578
clu-miR-7132a-1-5p	2739.8	0.0422808		clu-miR-2188-5p	1050.4	0.018392		clu-miR-26b-3p	1199.11	0.0203303		clu-miR-7132b-3p	1111.46	0.0149348		clu-miR-143-5p	1037.77	0.0163062		clu-miR-9-2-5p	972.056	0.0219808		clu-miR-196b-5p	1133.93	0.048229		clu-miR-196b-5p	1097.08	0.0467354
clu-miR-7132b-3p	2739.65	0.0422784		clu-miR-22c-3p	1043	0.0182624		clu-miR-27c-5p	1195.87	0.0202755		clu-miR-206-3p	1093.27	0.0146903		clu-let-7e-3p	1023.73	0.0160857		clu-miR-26b-3p	963.198	0.0217805		clu-miR-2188-5p	1121.79	0.0477125		clu-miR-2188-5p	1084.54	0.0462014
clu-miR-7132b-5p	2730.83	0.0421424		clu-miR-30d-3p	1026.09	0.0179664		clu-miR-1788-3p	1155.57	0.0195921		clu-miR-92b-5p	1017.11	0.0136669		clu-miR-19a-1-3p	1018.25	0.0159996		clu-miR-22c-5p	947.593	0.0214276		clu-miR-182a-3p	1085.16	0.0461544		clu-miR-182a-3p	1084.52	0.0462004
clu-miR-203a-5p	2714.61	0.041892		clu-miR-206-5p	1018.45	0.0178326		clu-let-7c-3p	1134.55	0.0192357		clu-miR-2188-3p	972.574	0.0130685		clu-miR-30d-3p	983.263	0.0154498		clu-let-7e-3p	923.168	0.0208753		clu-miR-30b-2-5p	1077.06	0.04581		clu-miR-219b-3p	1041.39	0.0443631
clu-miR-1388-5p	2696.53	0.041613		clu-miR-30b-2-3-3p	944.385	0.0165357		clu-miR-192a-5p	1090.87	0.0184951		clu-miR-29b-3-5p	969.78	0.013031		clu-miR-24-2-5p	948.614	0.0149054		clu-let-7aj-3p	898.058	0.0203075		clu-miR-130-3p	1060.24	0.0450946		clu-miR-130-3p	980.526	0.0417704
clu-miR-29a-1-3p	2660.04	0.0410499		clu-let-7h-3p	889.043	0.0155667		clu-miR-29a-1-3p	1064.07	0.0180408		clu-miR-19d-1-3p	959.074	0.0128871		clu-miR-214a-5p	864.658	0.0135862		clu-miR-375-1-3p	896.753	0.020278		clu-miR-194b-3p	1009.48	0.0429357		clu-miR-30b-2-5p	971.883	0.0414022
clu-miR-2188-3p	2433.99	0.0375616		clu-let-7a-3-p	879.507	0.0153997		clu-miR-22c-3p	993.903	0.0168511		clu-let-7aj-3p	951.772	0.012789		clu-miR-214a-3p	862.347	0.0135499		clu-let-7a-3-p	894.426	0.0202254		clu-miR-722-3p	1006.22	0.0427971		clu-miR-722-3p	971.849	0.0414008
clu-miR-210ab-3p	2401.22	0.0370557		clu-miR-100-2-3p	875.12	0.0153229		clu-miR-29b-3-5p	987.006	0.0167342		clu-miR-9-2-5p	933.756	0.0125469		clu-miR-5100-5p	856.964	0.0134653		clu-miR-19a-1-3p	889.885	0.0201227		clu-miR-5100-5p	995.704	0.0423498		clu-miR-194b-3p	962.603	0.0410069
clu-miR-5100-5p	2345.89	0.036202		clu-miR-7132b-5p	848.792	0.0148619		clu-miR-206-3p	986.452	0.0167248		clu-miR-26a-1-3p	873.698	0.0117399		clu-miR-30c-3-3p	843.441	0.0132528		clu-miR-457ab-3p	874.941	0.0197847		clu-miR-219b-3p	949.088	0.0403671		clu-miR-101a-3p	962.36	0.0409965
clu-miR-365-1-3p	2303.74	0.0355515		clu-miR-7132a-1-5p	842.802	0.014757		clu-miR-30d-3p	984.922	0.0166989		clu-miR-190a-5p	858.227	0.011532		clu-let-7c-3p	787.472	0.0123734		clu-miR-135b-2-5p	861.05	0.0194706		clu-miR-212-1-5p	900.648	0.0383068		clu-let-7a-7-3p	951.677	0.0405415
clu-miR-145-1-5p	2142.15	0.0330578		clu-miR-429b-3p	834.94	0.0146194		clu-miR-18a-1-5p	942.872	0.0159859		clu-let-7a-3-p	857.946	0.0115283		clu-miR-365-1-3p	786.64	0.0123603		clu-miR-734a-3p	850.741	0.0192375		clu-miR-726-5p	891.804	0.0379307		clu-miR-212-1-5p	938.235	0.0399688
clu-let-7h-3p	2134.93	0.0329464		clu-miR-489-1-3p	802.031	0.0140431		clu-miR-181b-1-3p	929.805	0.0157644		clu-let-7c-3p	850.5	0.0114282		clu-miR-27c-5p	742.033	0.0116594		clu-miR-30d-3p	843.584	0.0190757		clu-miR-130-6-5p	890.447	0.0378729		clu-miR-125c-3p	927.685	0.0395194
clu-let-7a-7-3p	2105.32	0.0324895		clu-miR-457a-5p	798.248	0.0139769		clu-miR-457a-5p	921.972	0.0156316		clu-miR-19a-1-3p	844.92	0.0113532		clu-miR-132-1-5p	723.395	0.0113666		clu-miR-338-1-3p	838.488	0.0189604		clu-miR-430b-5-5p	886.48	0.0377042		clu-miR-5100-5p	871.405	0.0371218
clu-miR-449a-5p	2093.36	0.0323048		clu-miR-26b-3p	706.044	0.0123625		clu-miR-130-1-5p	845.59	0.0143366		clu-miR-15c-1-5p	808.215	0.01086		clu-let-7aj-3p	701.975	0.01103		clu-miR-19d-1-3p	814.526	0.0184186		clu-let-7a-7-3p	878.439	0.0373622		clu-let-7b-1-5p	844.228	0.0359641
clu-miR-200c-5p	2003.44	0.0309172		clu-miR-93-5p	685.812	0.0120082		clu-miR-222-1-5p	834.64	0.0141509		clu-miR-221-1-5p	806.469	0.0108366		clu-miR-100-2-3p	699.04	0.0109839		clu-let-7c-3p	804.095	0.0181827		clu-miR-125c-3p	876.233	0.0372684		clu-miR-130-6-5p	834.646	0.0355559
clu-miR-124-1-5p	1982.65	0.0305964		clu-miR-15c-1-5p	680.55	0.0119161		clu-miR-24-2-5p	831.89	0.0141043		clu-miR-731abc-3p	799.465	0.0107425		clu-miR-457ab-3p	677.379	0.0106435		clu-miR-nov4-3p	723.984	0.0163712		clu-let-7b-1-5p	849.119	0.0361151		clu-miR-489-1-3p	826.846	0.0352236
clu-miR-93-5p	1961.27	0.0302665		clu-miR-135b-2-5p	663.044	0.0116096		clu-let-7aj-3p	825.038	0.0139881		clu-let-7a-5-3p	785.792	0.0105587		clu-miR-9-2-5p	659.876	0.0103685		clu-miR-27c-5p	716.167	0.0161944		clu-miR-101a-3p	813.423	0.0345969		clu-miR-430b-5-5p	770.882	0.0328396
clu-miR-22c-5p	1935.66	0.0298712		clu-miR-19a-2-3p	626.267	0.0109656		clu-miR-27b-5p	817.754	0.0138646		clu-miR-101a-5p	772.048	0.010374		clu-let-7i-1-3p	597.736	0.00939212		clu-miR-122-1-5p	715.28	0.0161744		clu-miR-489-1-3p	800.698	0.0340557		clu-miR-nov8-3p	762.947	0.0325016
clu-miR-nov8-5p	1915.01	0.0295525		clu-miR-184ab-2-3p	606.927	0.010627		clu-miR-200b-5p	800.394	0.0135703		clu-miR-30b-1-3p	757.299	0.0101759		clu-miR-206-3p	597.687	0.00939135		clu-miR-218b-1-5p	701.816	0.0158699		clu-miR-nov8-3p	792.737	0.0337171		clu-miR-15c-1-5p	747.931	0.0318619
clu-miR-725-1-5p	1901.12	0.0293382		clu-miR-184ab-3p	606.927	0.010627		clu-miR-9-2-5p	780.082	0.0132259		clu-miR-145-1-5p	746.787	0.0100346		clu-let-7e-1-3p	597.289	0.00938509		clu-miR-29b-8-5p	687.002	0.0155349		clu-miR-726-3p	784.259	0.0333565		clu-miR-125a-4-3p	741.213	0.0315757
clu-miR-1788-3p	1815.89	0.0280229		clu-miR-375-1-3p	597.7	0.0104654		clu-miR-29c-5p	748.296	0.012687		clu-miR-203-3p	741.86	0.00996841		clu-miR-122-1-5p	540.921	0.00849939		clu-miR-21-1-3p	648.398	0.014662		clu-miR-15c-1-5p	759.467	0.032302		clu-miR-459-3p	740.973	0.0315655
clu-miR-2188-5p	1739.67	0.0268467		clu-miR-148a-5p	578.923	0.0101366		clu-miR-96-1-5p	720.945	0.0122233		clu-miR-nov3-3p	738.243	0.0099198		clu-miR-26a-1-3p	534.65	0.00840086		clu-miR-24-2-5p	597.569	0.0135126		clu-miR-459-3p	758.008	0.0322399		clu-miR-726-5p	739.759	0.0315137
clu-miR-135a-3p	1729.84	0.026695		clu-miR-181b-1-3p	559.381	0.00979446		clu-miR-24a-6-5p	703.26	0.0119234		clu-miR-181b-1-3p	732.545	0.00984325		clu-miR-19d-1-3p	529.979	0.00832746		clu-miR-187-3p	587.798	0.0132917		clu-miR-15a-5p	744.788	0.0316777		clu-miR-19b-1-3p	704.833	0.0300259
clu-let-7a-4-3p	1635.9	0.0252452		clu-miR-183-5p	554.272	0.009705		clu-miR-130-3p	697.209	0.0118208		clu-miR-nov8-5p	671.641	0.00902487		clu-let-7a-5-3p	466.706	0.00733326		clu-miR-29b-3-5p	584.617	0.0132197		clu-miR-125a-4-3p	714.977	0.0304097		clu-miR-125a-1-3p	703.693	0.0299773
clu-let-7c-3p	1563.99	0.0241356		clu-miR-92b-3p	546.092	0.00956178		clu-let-7e-3p	692.63	0.0117432		clu-miR-734a-3p	667.265	0.00896607		clu-miR-153-3p	463.386	0.0072811		clu-miR-26a-1-3p	572.999	0.012957		clu-miR-125a-1-3p	686.293	0.0291898		clu-miR-15a-5p	680.12	0.0289731
clu-miR-129-1-3p	1436.23	0.022164		clu-miR-19a-1-3p	528.205	0.00924859		clu-miR-29c-3p	651.694	0.0110491		clu-miR-7132a-1-5p	657.351	0.00883285		clu-miR-nov4-3p	456.428	0.00717177		clu-miR-148a-5p	570.94	0.0129105		clu-miR-19b-1-3p	682.854	0.0290435		clu-miR-726-3p	637.131	0.0271418
clu-miR-206-3p	1401.05	0.021621		clu-miR-125c-3p	523.958	0.00917423		clu-miR-29b-8-5p	640.435	0.0108583		clu-miR-7132b-5p	654.623	0.00879619		clu-miR-21-1-3p	444.769	0.00698857		clu-miR-132-1-5p	561.935	0.0127069		clu-miR-135a-3p	660.804	0.0281056		clu-miR-203a-5p	623.048	0.0265418
clu-miR-140-5p	1389.9	0.021449		clu-miR-731abc-3p	517.818	0.00906672		clu-miR-10d-5p	639.852	0.0108484		clu-miR-130a-1-5p	649.964	0.00873359		clu-miR-734a-5p	444.692	0.00698737		clu-let-7i-1-3p	557.725	0.0126116		clu-miR-153c-3p	645.994	0.0274757		clu-miR-153c-3p	610.902	0.0260244
clu-miR-457a-5p	1369.81	0.0211389		clu-miR-449a-5p	514.579	0.00901001		clu-miR-24b-2-5p	607.936	0.0103073		clu-miR-218b-1-5p	649.921	0.00873302		clu-miR-3618-5p	443.767	0.00697283		clu-miR-19c-2-3p	498.077	0.0112628		clu-miR-203a-5p	641.733	0.0272945		clu-miR-94a-3p	601.774	0.0256356
clu-miR-489-1-3p	1353.72	0.0208907		clu-miR-216a-1-5p	510.576	0.00893992		clu-miR-19a-2-3p	602.749	0.0102193		clu-miR-338-1-3p	648.126	0.00870889		clu-miR-19c-2-3p	434.077	0.00682057		clu-miR-499a-5p	472.264	0.0106791		clu-miR-194b-5p	622.664	0.0264835		clu-miR-19c-2-3p	584.895	0.0249165
clu-miR-29b-8-5p	1322.5	0.0204089		clu-miR-135a-5p	494.565	0.00865957		clu-miR-489-1-3p	594.916	0.0100865		clu-miR-499a-5p	621.555	0.00835186		clu-miR-192a-5p	422.897	0.00664491		clu-miR-30b-1-3p	471.552	0.010663		clu-miR-19c-2-3p	595.593	0.0253321		clu-miR-210ab-3p	584.569	0.0249026
clu-miR-22c-3p	1311.58	0.0202404		clu-miR-193-5p	494.523	0.00865884		clu-miR-221-1-5p	555.406	0.00941664		clu-let-7e-3p	612.973	0.00823654		clu-miR-125b-1-3p	404.327	0.00635311		clu-miR-18a-5p	444.633	0.0100543		clu-miR-94a-3p	595.494	0.0253278		clu-miR-135a-3p	552.994	0.0235576
clu-miR-731abc-3p	1291.38	0.0199287		clu-miR-724-1-5p	477.567	0.00836194		clu-miR-125a-4-3p	544.829	0.00923731		clu-miR-100-2-3p	610.614	0.00820484		clu-miR-216a-1-5p	376.99	0.00592357		clu-miR-722-3p	427.535	0.0096677		clu-miR-30d-3p	581.917	0.0247504		clu-miR-30d-3p	531.271	0.0226321
clu-miR-181b-1-3p	1284.85	0.0198278		clu-let-7e-3p	464.524	0.00813357		clu-miR-130a-1-5p	518.963	0.00879876		clu-miR-130-3p	562.112	0.00755313		clu-miR-101a-5p	371.278	0.00583382		clu-miR-5100-3p	424.657	0.00960263		clu-miR-125a-2-3p	580.348	0.0246837		clu-miR-125a-2-3p	509.963	0.0217244
clu-miR-153a-3p	1254.54	0.0193601		clu-miR-125a-4-3p	458.549	0.00802896		clu-miR-30b-1-3p	517.578	0.00877529		clu-miR-125c-3p	556.888	0.00748293		clu-miR-1388-3p	362.762	0.00570001		clu-miR-nov8-5p	379.399	0.00857922		clu-miR-216a-2-5p	550.609	0.0234188		clu-miR-194b-5p	509.032	0.0216848
clu-miR-187-5p	1239.2	0.0191235		clu-let-7aj-3p	456.346	0.00799038		clu-miR-5100-3p	492.55	0.00835095		clu-miR-457ab-3p	543.909	0.00730853		clu-miR-18a-5p	353.299	0.00555133		clu-miR-449a-5p	375.358	0.00848784		clu-miR-216b-4-5p	550.58	0.0234175		clu-miR-216b-4-5p	508.196	0.0216492
clu-miR-205-1-3p	1212.99	0.018719		clu-miR-722-3p	454.507	0.00795817		clu-miR-19a-1-3p	470.968	0.00798503		clu-miR-24a-4-5p	543.546	0.00730365		clu-miR-204-1-5p	344.019	0.00540551		clu-miR-212b-1-5p	372.441	0.00842188		clu-miR-27c-5p	518.635	0.0220589		clu-miR-216a-2-5p	507.801	0.0216323
clu-miR-19d-1-3p	1174.55	0.0181258		clu-miR-24-2-5p	449.86	0.00787681		clu-miR-26a-1-3p	451.244	0.00765061		clu-miR-18a-5p	526.836	0.00707911		clu-miR-101b-5p	342.644	0.0053839		clu-let-7e-1-3p	360.876	0.00816036		clu-miR-430a-3-3p	499.209	0.0212326		clu-miR-27c-5p	504.033	0.0214718
clu-miR-31-3p	1125.88	0.0173747		clu-miR-194b-5p	447.102	0.00782852		clu-miR-23a-3-5p	445.36	0.00755087		clu-miR-33a-1-3p	494.761	0.00664812		clu-miR-148a-5p	341.703	0.00536912		clu-let-7a-5-3p	345.825	0.00782002		clu-miR-430a-12-3p	497.769	0.0211714		clu-miR-734a-5p	494.814	0.0210791
clu-miR-29b-3-5p	1111.31	0.0171498		clu-miR-734a-3p	445.158	0.00779448		clu-miR-217b-5p	442.046	0.00749467		clu-miR-5100-3p	439.505	0.00590564		clu-miR-212b-1-5p	340.995	0.00535798		clu-miR-92-2-5p	345.218	0.0078063		clu-miR-210ab-3p	496.852	0.0211324		clu-miR-430a-3-3p	476.885	0.0203153
clu-miR-30b-2-3-3p	1083.62	0.0167225		clu-miR-726-3p	444.378	0.00778082		clu-miR-212b-1-5p	435.614	0.00738562		clu-miR-130a-1-3p	433.506	0.00582504		clu-miR-130a-1-5p	338.477	0.00531843		clu-miR-133ab-3p	333.916	0.00755072		clu-miR-734a-5p	491.849	0.0209196		clu-miR-430a-12-3p	474.4	0.0202094
clu-let-7a-3-p	1060.73	0.0163692		clu-miR-204-1-5p	438.342	0.00767514		clu-miR-457ab-3p	394.321	0.00668552		clu-miR-21-1-3p	429.275	0.00576819		clu-miR-29c-5p	333.646	0.00524252		clu-miR-29c-3p	333.283	0.00753641		clu-miR-451a-5p	456.808	0.0194292		clu-miR-462a-5p	464.737	0.0197978
clu-miR-130a-1-5p	997.479	0.0153932		clu-miR-101a-5p	421.272	0.00737625		clu-miR-94a-5p	393.424	0.00667031		clu-miR-135a-3p	394.636	0.00530275		clu-miR-29c-3p	328.206	0.00515704		clu-miR-130a-1-5p	332.226	0.00751252		clu-miR-30b-2-3-3p	450.764	0.0191721		clu-miR-101b-3p	461.155	0.0196452
clu-miR-148a-5p	956.537	0.0147613		clu-miR-182a-5p	416.262	0.00728852		clu-miR-730a-5p	352.279	0.00597272		clu-miR-94a-3p	390.606	0.00524859		clu-miR-nov2-5p	317.431	0.00498774		clu-miR-139-3-3p	331.105	0.00748715		clu-miR-27b-5p	436.385	0.0185605		clu-miR-27b-5p	447.103	0.0190466
clu-miR-153-5p	858.819	0.0132533		clu-miR-9b-3p	415.983	0.00728365		clu-miR-1388-3p	343.087	0.00581687		clu-miR-725-1-3p	389.206	0.00522978		clu-miR-125c-3p	314.978	0.00494919		clu-miR-25-5p	319.883	0.00723339		clu-miR-101b-3p	432.089	0.0183778		clu-miR-216-1-3p	442.112	0.018834
clu-miR-182a-3p	855.017	0.0131947		clu-miR-193-3p	396.554	0.00694346		clu-miR-204-1-5p	331.479	0.00562007		clu-miR-730a-5p	373.469	0.00501832		clu-miR-30b-1-3p	312.851	0.00491577		clu-miR-203-3p	309.821	0.00700588		clu-miR-92b-3p	428.607	0.0182297		clu-miR-30b-2-3-3p	440.189	0.0187521
clu-miR-100-2-3p	821.677	0.0126802		clu-miR-99-3p	384.063	0.00672474		clu-miR-338-1-3p	325.128	0.00551239		clu-let-7a-6-3p	371.289	0.00498903		clu-miR-92-2-5p	306.874	0.00482185		clu-miR-1388-3p	307.102	0.0069444		clu-miR-130a-1-3p	427.432	0.0181797		clu-miR-92b-3p	437.34	0.0186307
clu-miR-nov8-3p	789.743	0.0121874		clu-miR-365-1-5p	376.984	0.00660079		clu-miR-499a-5p	315.501	0.00534917		clu-miR-27b-5p	368.945	0.00495753		clu-miR-217a-5p	298.129	0.00468444		clu-miR-3618-5p	304.198	0.00687872		clu-miR-92-2-5p	425.673	0.0181049		clu-miR-451a-5p	436.111	0.0185783
clu-miR-221-1-5p	779.189	0.0120245		clu-miR-5100-3p	372.773	0.00652705		clu-miR-19d-1-3p	312.407	0.0052967		clu-miR-365-1-3p	354.781	0.0047672		clu-miR-5100-3p	293.319	0.00460886		clu-miR-101b-5p	301.452	0.00681662		clu-miR-21a-3p	424.085	0.0180374		clu-let-7d-1-3p	430.755	0.0183502
clu-miR-130-3p	773.051	0.0119298		clu-miR-27c-5p	369.355	0.00646722		clu-miR-21-1-3p	311.549	0.00528216		clu-miR-20a-1-3p	352.073	0.00473083		clu-miR-15c-5p	288.772	0.00453742		clu-miR-100-2-3p	278.941	0.0063076		clu-miR-216-1-3p	417.43	0.0177544		clu-miR-126-5p	425.035	0.0181065
clu-miR-125b-1-3p	726.453	0.0112107		clu-let-7a-5-3p	365.563	0.00640081		clu-miR-92-2-5p	294.125	0.00498675		clu-miR-24a-6-5p	335.736	0.0045113		clu-miR-722-3p	286.507	0.00450183		clu-miR-200c-5p	278.558	0.00629894		clu-let-7d-1-3p	415.854	0.0176873		clu-miR-187-5p	418.252	0.0178175
clu-miR-7132a-3p	716.205	0.0110525		clu-miR-19d-1-3p	362.568	0.00634837		clu-miR-139-3-3p	291.735	0.00494623		clu-miR-7132a-3p	305.165	0.00410052		clu-miR-203-3p	283.23	0.00445034		clu-miR-125a-2-3p	276.301	0.0062479		clu-miR-18a-5p	412.031	0.0175247		clu-miR-212b-1-5p	395.921	0.0168662
clu-miR-27c-5p	713.405	0.0110093		clu-miR-203a-5p	358.821	0.00628276		clu-miR-734a-3p	290.496	0.00492521		clu-miR-217b-5p	303.603	0.00407952		clu-miR-200ac-3p	261.257	0.00410508		clu-miR-29c-5p	267.27	0.00604369		clu-miR-126-5p	406.814	0.0173028		clu-miR-26a-1-3p	395.381	0.0168432
clu-miR-15c-1-5p	703.778	0.0108608		clu-miR-9a-3-3p	348.46	0.00610136		clu-miR-143-5p	277.852	0.00471085		clu-miR-nov2-3p	300.71	0.00404065		clu-miR-20a-1-3p	229.031	0.00359873		clu-miR-nov8-3p	260.814	0.00589771		clu-miR-26a-1-3p	405.556	0.0172493		clu-miR-181b-2-3p	393.619	0.0167682
clu-miR-137-3p	700.894	0.0108162		clu-miR-31-5p	345.759	0.00605406		clu-miR-132-1-5p	261.445	0.00443268		clu-miR-nov6-3p	291.1	0.00391153		clu-miR-15c-3p	222.432	0.00349503		clu-miR-143-5p	255.441	0.0057762		clu-miR-187-5p	397.557	0.0169091		clu-let-7a-5-3p	392.499	0.0167205
clu-miR-734a-5p	691.175	0.0106663		clu-miR-187-3p	323.447	0.00566339		clu-let-7i-1-3p	258.637	0.00438507		clu-miR-1388-3p	286.305	0.00384709		clu-miR-nov8-5p	207.801	0.00326514		clu-miR-216a-1-5p	229.789	0.00519614		clu-let-7aj-3p	394.774	0.0167907		clu-miR-338-1-5p	391.492	0.0166776
clu-miR-34-5p	687.042	0.0106025		clu-miR-101b-5p	313.153	0.00548315		clu-miR-33-3p	247.813	0.00420154		clu-miR-24-2-5p	279.326	0.00375331		clu-miR-23b-1-5p	205.298	0.00322582		clu-miR-20a-1-3p	226.105	0.00511284		clu-miR-26b-3p	392.936	0.0167125		clu-miR-18a-5p	391.023	0.0166576
clu-miR-19a-2-3p	647.221	0.00998796		clu-miR-457ab-3p	302.575	0.00529793		clu-miR-25-5p	239.651	0.00406317		clu-miR-33-5p	271.832	0.00365262		clu-miR-301d-5p	204.604	0.00321491		clu-miR-204-1-5p	225.986	0.00511015		clu-miR-212b-1-5p	391.989	0.0166723		clu-miR-22c-5p	390.119	0.0166191
clu-miR-125a-4-3p	646.387	0.00997509		clu-miR-129-1-5p	300.673	0.00526463		clu-let-7e-1-3p	232.96	0.00394973		clu-miR-30c-3-3p	264.884	0.00355926		clu-miR-23a-3-5p	202.62	0.00318373		clu-miR-194b-3p	220.269	0.00498087		clu-miR-22c-5p	390.674	0.0166163		clu-miR-21a-3p	379.157	0.0161521
clu-miR-10d-5p	628.411	0.00969768		clu-miR-143-5p	272.853	0.00477751		clu-miR-133ab-3p	231.473	0.00392451		clu-miR-125b-1-3p	260.243	0.0034969		clu-miR-nov8-3p	195.783	0.0030763		clu-miR-15c-5p	213.55	0.00482892		clu-miR-725-1-5p	387.064	0.0164628		clu-miR-92-2-5p	376.614	0.0160437
clu-let-7i-1-3p	599.823	0.00925651		clu-miR-125a-2-3p	272.409	0.00476974		clu-miR-125c-3p	229.768	0.0038956		clu-miR-181b-2-3p	253.261	0.00340308		clu-miR-499a-5p	180.702	0.00283933		clu-miR-101a-5p	208.005	0.00470354		clu-miR-462a-5p	384.829	0.0163677		clu-miR-725-1-5p	375.384	0.0159914
clu-miR-33-3p	588.067	0.00907509		clu-miR-24a-6-5p	263.985	0.00462224		clu-miR-101b-5p	221.172	0.00374986		clu-miR-3618-5p	240.004	0.00322494		clu-miR-139-3-3p	179.94	0.00282736		clu-miR-301d-5p	204.981	0.00463517		clu-let-7a-5-3p	377.111	0.0160395		clu-miR-130a-1-3p	370.794	0.0157958
clu-let-7aj-3p	563.189	0.00869117		clu-miR-221-1-5p	253.706	0.00444226		clu-miR-27a-1-5p	215.088	0.00364672		clu-miR-nov3-5p	239.194	0.00321407		clu-let-7d-1-3p	177.832	0.00279424		clu-miR-15c-3p	202.816	0.00458621		clu-miR-181b-2-3p	374.275	0.0159189		clu-miR-459-5p	365.075	0.0155522
clu-miR-217a-5p	562.208	0.00867603		clu-miR-nov8-5p	251.287	0.00439991		clu-let-7a-5-3p	210.902	0.00357573		clu-miR-133ab-3p	237.825	0.00319567		clu-miR-26a-3-3p	173.735	0.00272987		clu-miR-125c-3p	202.539	0.00457994		clu-miR-100-2-3p	368.876	0.0156892		clu-let-7aj-3p	359.596	0.0153188
clu-miR-722-3p	546.943	0.00844046		clu-miR-24b-2-5p	249.635	0.00437098		clu-miR-187-3p	206.027	0.00349308		clu-miR-92-2-5p	231.206	0.00310673		clu-miR-94a-5p	168.949	0.00265466		clu-miR-365-1-5p	197.482	0.0044656		clu-miR-33-3p	368.017	0.0156527		clu-miR-100-2-3p	350.429	0.0149283
clu-miR-1388-3p	524.53	0.00809458		clu-miR-200c-5p	244.835	0.00428693		clu-miR-18a-5p	203.835	0.00345592		clu-miR-15c-5p	211.473	0.00284157		clu-let-7a-6-3p	166.4	0.00261461		clu-miR-nov6-3p	194.419	0.00439633		clu-miR-459-5p	361.273	0.0153658		clu-let-7g-3p	346.625	0.0147662
clu-miR-8160a-5p	515.492	0.0079551		clu-miR-30b-1-3p	243.63	0.00426584		clu-miR-3618-5p	200.929	0.00340666		clu-miR-99-3p	208.101	0.00279627		clu-miR-125a-2-3p	166.073	0.00260947		clu-miR-23a-3-5p	187.382	0.00423721		clu-miR-460-5p	346.385	0.0147326		clu-miR-33-3p	345.688	0.0147263
clu-miR-23a-3-5p	512.01	0.00790137		clu-miR-1-3-5p	241.304	0.0042251		clu-miR-125a-2-3p	197.459	0.00334781		clu-miR-183-5p	196.19	0.00263622		clu-miR-24a-2-5p	163.093	0.00256264		clu-miR-130-3p	187.026	0.00422916		clu-let-7g-3p	343.094	0.0145927		clu-miR-19a-2-3p	340.439	0.0145027
clu-miR-18a-1-5p	492.333	0.00759771		clu-miR-9-2-3p	233.569	0.00408967		clu-miR-125b-1-3p	197.414	0.00334706		clu-miR-200c-5p	186.62	0.00250762		clu-miR-92b-3p	157.387	0.00247299		clu-miR-192ab-3p	186.181	0.00421004		clu-miR-338-1-5p	341.02	0.0145044		clu-miR-137-3p	335.716	0.0143015
clu-miR-19a-1-3p	486.252	0.00750387		clu-miR-130a-1-5p	232.525	0.0040714		clu-let-7d-1-3p	195.013	0.00330635		clu-miR-143-5p	186.428	0.00250504		clu-miR-462b-3p	157.387	0.00247299		clu-miR-135a-5p	183.593	0.00415152		clu-miR-19d-1-3p	337.877	0.0143708		clu-miR-460-5p	333.452	0.014205
clu-miR-135c-5p	463.15	0.00714736		clu-miR-30c-3-3p	226.89	0.00397272		clu-miR-31-3p	194.64	0.00330002		clu-miR-26a-3-3p	174.55	0.00234544		clu-miR-135b-2-5p	142.389	0.00223733		clu-miR-33-3p	180.57	0.00408316		clu-miR-137-3p	330.296	0.0140483		clu-miR-19d-1-3p	332.207	0.014152
clu-miR-24b-2-5p	451.421	0.00696636		clu-miR-92-2-5p	212.22	0.00371586		clu-miR-365-1-3p	194.163	0.00329194		clu-miR-27c-5p	167.926	0.00225644		clu-miR-182a-5p	139.744	0.00219577		clu-miR-183-5p	172.371	0.00389777		clu-miR-nov8-5p	328.997	0.0139931		clu-miR-153-5p	328.861	0.0140095
clu-miR-27b-5p	445.84	0.00688023		clu-miR-nov2-5p	211.674	0.0037063		clu-miR-24a-4-5p	191.734	0.00325076		clu-miR-182a-5p	167.537	0.00225121		clu-miR-200b-3p	137.016	0.00215291		clu-miR-92b-3p	162.39	0.00367207		clu-miR-153-5p	328.019	0.0139515		clu-miR-26b-3p	327.053	0.0139324
clu-miR-101b-5p	444.237	0.00685549		clu-miR-19c-2-3p	210.198	0.00368046		clu-miR-23b-1-5p	189.628	0.00321506		clu-miR-301d-5p	160.423	0.00215562		clu-miR-133ab-3p	135.632	0.00213117		clu-miR-26a-3-3p	153.465	0.00347026		clu-miR-132-1-5p	326.404	0.0138828		clu-miR-132-1-5p	316.36	0.0134769
clu-miR-133ab-3p	436.292	0.00673289		clu-miR-132-1-5p	208.846	0.00365678		clu-miR-724-1-5p	189.383	0.0032109		clu-miR-722-5p	155.147	0.00208472		clu-miR-10c-1-3p	135.148	0.00212356		clu-miR-27b-5p	152.977	0.00345921		clu-miR-30c-3-3p	324.303	0.0137934		clu-miR-30b-1-3p	305.387	0.0130095
clu-miR-24a-4-5p	432.092	0.00666808		clu-miR-nov8-3p	206.914	0.00362295		clu-miR-99-3p	184.659	0.0031308		clu-miR-25-5p	152.777	0.00205287		clu-miR-99-3p	131.536	0.0020668		clu-let-7a-6-3p	152.462	0.00344757		clu-miR-19a-2-3p	298.193	0.0126829		clu-miR-nov2-5p	300.156	0.0127866
clu-miR-139-3-3p	423.495	0.00653541		clu-let-7d-1-3p	203.441	0.00356215		clu-miR-nov4-3p	182.297	0.00309075		clu-miR-18a-1-5p	151.083	0.0020301		clu-miR-196b-5p	120.566	0.00189443		clu-miR-nov2-5p	146.138	0.00330457		clu-miR-221-1-5p	295.982	0.0125889		clu-miR-nov8-5p	298.512	0.0127166
clu-miR-125c-3p	415.988	0.00641956		clu-miR-25-5p	201.67	0.00353114		clu-miR-181b-2-3p	178.548	0.00302719		clu-let-7i-1-3p	149.489	0.00200869		clu-miR-130-3p	116.646	0.00183283		clu-miR-125a-4-3p	145.504	0.00329023		clu-miR-145-1-5p	295.204	0.0125558		clu-miR-142-2-3p	298.249	0.0127054
clu-miR-26b-3p	413.224	0.0063769		clu-miR-153c-3p	201.534	0.00352875		clu-miR-216a-1-5p	177.093	0.00300253		clu-miR-2187b-3p	147.192	0.00197782		clu-miR-10d-5p	114.096	0.00179278		clu-miR-24a-6-5p	145.2	0.00328337		clu-miR-30b-1-3p	290.853	0.0123707		clu-miR-30c-3-3p	295.198	0.0125755
clu-miR-212b-1-3p	411.41	0.00634891		clu-miR-217b-3p	196.877	0.00344722		clu-miR-nov8-5p	172.208	0.0029197		clu-miR-153-3p	145.434	0.0019542		clu-miR-29a-1-5p	114.035	0.00179181		clu-miR-462b-3p	143.748	0.00325053		clu-miR-20a-1-3p	286.749	0.0121962		clu-miR-145-1-5p	292.686	0.0124684
clu-miR-125a-1-3p	410.338	0.00633236		clu-miR-27b-5p	192.912	0.00337779		clu-miR-462b-3p	171.472	0.00290723		clu-let-7d-1-3p	142.45	0.0019141		clu-miR-183-5p	109.365	0.00171843		clu-miR-125b-1-3p	141.359	0.00319649		clu-miR-nov2-5p	282.824	0.0120292		clu-miR-221-1-5p	287.115	0.0122311
clu-let-7e-3p	407.992	0.00629616		clu-miR-26a-3-3p	187.246	0.00327858		clu-miR-101a-5p	161.55	0.002739		clu-miR-10d-5p	135.298	0.00181801		clu-miR-33a-1-3p	106.986	0.00168105		clu-let-7d-1-3p	137.675	0.0031132		clu-miR-196a-2-3p	278.767	0.0118567		clu-miR-20a-1-3p	270.771	0.0115348
clu-miR-18a-5p	400.356	0.00617832		clu-let-7e-1-3p	181.906	0.00318508		clu-miR-100-2-3p	160.985	0.00272942		clu-miR-216a-1-5p	133.998	0.00180053		clu-miR-25-5p	105.984	0.0016653		clu-miR-130-1-5p	135.669	0.00306783		clu-miR-457a-5p	277.03	0.0117828		clu-miR-25-5p	264.167	0.0112535
clu-miR-730a-5p	397.563	0.00613522		clu-miR-7132a-3p	180.976	0.00316879		clu-miR-15c-3p	160.957	0.00272894		clu-let-7f-3p	129.591	0.00174132		clu-miR-214b-5p	98.6481	0.00155004		clu-miR-18a-3p	135.008	0.0030529		clu-miR-206-5p	273.917	0.0116504		clu-miR-196a-2-3p	261.008	0.0111189
clu-miR-92b-3p	390.425	0.00602506		clu-miR-21-1-3p	180.785	0.00316544		clu-miR-19c-2-3p	160.706	0.00272469		clu-miR-132-1-5p	122.749	0.00164938		clu-miR-15c-1-3p	95.8187	0.00150558		clu-miR-15c-1-3p	128.777	0.00291199		clu-miR-25-5p	270.254	0.0114946		clu-miR-457a-5p	249.718	0.010638
clu-miR-30d-3p	382.311	0.00589984		clu-miR-214b-5p	178.153	0.00311937		clu-miR-20a-1-3p	157.286	0.0026667		clu-miR-205-1-5p	117.639	0.00158072		clu-miR-730a-5p	94.059	0.00147793		clu-miR-16a-1-3p	128.539	0.00290661		clu-miR-365-1-3p	266.783	0.011347		clu-miR-730a-5p	249.51	0.0106291
clu-let-7d-1-3p	373.102	0.00575773		clu-miR-10ab-3p	177.146	0.00310173		clu-miR-24a-2-5p	156.731	0.0026573		clu-miR-34-5p	112.64	0.00151354		clu-miR-nov2-3p	92.2527	0.00144955		clu-miR-2187b-3p	125.001	0.00282661		clu-miR-200c-5p	264.186	0.0112365		clu-miR-200c-5p	248.074	0.0105679
clu-miR-24a-6-5p	371.88	0.00573888		clu-miR-130-3p	163.838	0.00286871		clu-miR-459-3p	154.38	0.00261744		clu-miR-204-1-5p	110.274	0.00148176		clu-miR-24b-2-5p	88.9605	0.00139782		clu-miR-730a-5p	124.446	0.00281406		clu-miR-142-2-3p	233.781	0.00994327		clu-miR-365-1-3p	238.727	0.0101698
clu-miR-129-5-3p	367.03	0.00566403		clu-miR-130-1-5p	159.092	0.00278562		clu-miR-182a-3p	154.013	0.00261121		clu-miR-301b-1-5p	107.567	0.00144538		clu-miR-24a-4-5p	88.4766	0.00139022		clu-miR-182a-5p	124.076	0.0028057		clu-miR-730a-5p	231.244	0.00983537		clu-miR-5100-3p	232.53	0.00990577
clu-miR-2187b-5p	359.512	0.00554802		clu-miR-192ab-3p	158.818	0.00278081		clu-miR-nov2-5p	153.742	0.00260663		clu-miR-29a-1-5p	100.176	0.00134607		clu-miR-16a-1-3p	87.7061	0.00137811		clu-miR-99-3p	121.594	0.00274957		clu-miR-5100-3p	229.624	0.00976647		clu-miR-206-5p	220.926	0.00941146
clu-miR-499a-5p	352.526	0.00544021		clu-miR-212b-1-5p	157.327	0.00275471		clu-miR-129-1-5p	144.597	0.00245158		clu-miR-17-1-3p	96.2596	0.00129344		clu-miR-187-3p	82.3953	0.00129466		clu-miR-193-5p	110.254	0.00249313		clu-miR-96-1-3p	229.052	0.00974216		clu-miR-731a-5p	220.846	0.00940804
clu-miR-30b-1-3p	347.707	0.00536584		clu-miR-139-3-3p	154.15	0.00269908		clu-miR-196b-5p	143.982	0.00244114		clu-miR-23a-3-5p	96.201	0.00129266		clu-let-7f-3p	78.4685	0.00123296		clu-miR-33a-1-3p	109.224	0.00246984		clu-miR-3618-5p	225.282	0.00958182		clu-miR-96-1-3p	219.477	0.00934973
clu-miR-338-1-5p	342.09	0.00527916		clu-miR-730a-5p	153.83	0.00269348		clu-miR-nov8-3p	143.865	0.00243916		clu-miR-194b-5p	95.055	0.00127726		clu-miR-125a-1-3p	77.889	0.00122386		clu-miR-24a-2-5p	106.715	0.00241312		clu-miR-430b-1-3p	223.577	0.0095093		clu-miR-22c-3p	218.973	0.00932825
clu-miR-5100-3p	341.962	0.00527717		clu-miR-2187b-3p	151.651	0.00265533		clu-miR-460-5p	131.015	0.0022213		clu-miR-15c-3p	94.4477	0.0012691		clu-miR-17-1-3p	76.539	0.00120264		clu-miR-205-1-5p	106.214	0.00240177		clu-miR-31-5p	216.14	0.00919296		clu-miR-31-5p	217.029	0.00924544
clu-let-7a-5-3p	323.692	0.00499523		clu-miR-153-3p	144.561	0.00253118		clu-miR-92b-3p	127.672	0.00216462		clu-miR-130-6-5p	88.6817	0.00119162		clu-miR-18a-3p	71.3238	0.0011207		clu-miR-34-5p	105.012	0.0023746		clu-miR-430b-4-3p	214.724	0.00913275		clu-miR-181b-3-3p	214.223	0.00912589
clu-miR-7552-5p	321.497	0.00496136		clu-miR-92b-5p	139.677	0.00244567		clu-miR-17-1-3p	120.917	0.0020501		clu-miR-29c-3p	87.355	0.00117379		clu-miR-216b-4-5p	70.3495	0.00110539		clu-miR-24a-4-5p	100.18	0.00226534		clu-miR-205-1-3p	206.221	0.00877109		clu-miR-430b-1-3p	209.647	0.00893096
clu-miR-26a-1-3p	316.767	0.00488838		clu-miR-nov4-3p	137.345	0.00240484		clu-miR-26a-3-3p	115.327	0.00195531		clu-miR-9b-3p	86.9659	0.00116856		clu-miR-216a-2-5p	70.3495	0.00110539		clu-miR-196b-3p	96.3516	0.00217876		clu-miR-146a-3p	205.392	0.00873582		clu-miR-139-3-3p	205.155	0.00873962
clu-miR-190a-5p	311.691	0.00481004		clu-miR-1388-3p	131.931	0.00231004		clu-miR-194b-5p	114.266	0.00193732		clu-miR-130-1-5p	86.7315	0.00116541		clu-miR-338-3-5p	70.1649	0.00110249		clu-miR-92a-1-5p	95.4538	0.00215846		clu-miR-22c-3p	201.361	0.0085644		clu-miR-137a-3p	204.583	0.00871525
clu-miR-457ab-3p	299.548	0.00462264		clu-miR-20a-1-3p	128.911	0.00225717		clu-miR-29a-1-5p	112.544	0.00190813		clu-miR-125a-2-3p	81.6052	0.00109653		clu-miR-190a-3p	67.6559	0.00106307		clu-miR-17-1-3p	95.137	0.0021513		clu-miR-181b-3-3p	201.344	0.00856368		clu-miR-19a-1-3p	202.428	0.00862341
clu-miR-99-3p	295.737	0.00456383		clu-let-7i-1-3p	125.537	0.0021981		clu-miR-459-5p	109.809	0.00186175		clu-miR-18a-3p	81.3496	0.0010931		clu-miR-125a-4-3p	66.047	0.00103778		clu-miR-200b-5p	94.9914	0.00214801		clu-miR-139-3-3p	196.94	0.00837633		clu-miR-3618-5p	202.08	0.00860862
clu-miR-101a-5p	287.718	0.00444009		clu-miR-29c-5p	122.203	0.00213972		clu-miR-15c-5p	107.973	0.00183063		clu-miR-217a-5p	80.0115	0.00107512		clu-miR-3618-3p	64.7246	0.00101701		clu-miR-217a-5p	91.8098	0.00207606		clu-let-7h-1-3p	195.347	0.00830857		clu-miR-457ab-3p	201.416	0.0085803
clu-miR-21-1-3p	279.438	0.00431231		clu-miR-29a-1-5p	122.13	0.00213842		clu-miR-125a-1-3p	106.388	0.00180376		clu-miR-3618-3p	77.2034	0.00103739		clu-miR-181b-2-3p	64.0836	0.00100693		clu-miR-24b-2-5p	91.7305	0.00207427		clu-miR-24a-4-5p	191.825	0.00815878		clu-miR-23b-1-5p	199.954	0.00851803
clu-miR-29c-5p	275.056	0.00424468		clu-miR-96-1-5p	121.633	0.00212973		clu-miR-1788-5p	97.4103	0.00165154		clu-miR-92a-1-5p	75.9515	0.00102056		clu-miR-130a-1-3p	63.1772	0.000992692		clu-let-7f-3p	84.5221	0.00191127		clu-miR-457ab-3p	190.864	0.00811792		clu-miR-430b-4-3p	199.244	0.00848778
clu-miR-29c-3p	268.613	0.00414525		clu-miR-23a-3-5p	120.305	0.00210648		clu-miR-130a-1-3p	96.5774	0.00163742		clu-miR-nov1-3p	75.1571	0.00100989		clu-miR-193-3p	60.1228	0.000944699		clu-miR-734a-5p	81.0632	0.00183305		clu-miR-137a-3p	188.838	0.00803175		clu-let-7h-1-3p	195.974	0.00834848
clu-miR-2187b-3p	268.515	0.00414374		clu-miR-18a-5p	119.621	0.00209451		clu-miR-135a-5p	95.1345	0.00161296		clu-miR-187-3p	69.9673	0.000940154		clu-miR-19c-2-5p	59.2844	0.000931525		clu-miR-196a-1-5p	78.6337	0.00177812		clu-miR-129-1-3p	188.259	0.00800713		clu-miR-99-3p	189.981	0.00809318
clu-miR-216a-2-5p	250.401	0.00386421		clu-miR-132-1-3p	117.094	0.00205026		clu-miR-301d-5p	94.7641	0.00160668		clu-miR-26a-2-3p	69.365	0.000932061		clu-miR-193-5p	58.5139	0.000919418		clu-miR-19c-2-5p	75.7029	0.00171184		clu-miR-23b-1-5p	183.217	0.00779268		clu-miR-24b-2-5p	186.675	0.00795234
clu-miR-214b-5p	248.221	0.00383057		clu-miR-135d-5p	113.2	0.00198206		clu-miR-301b-1-5p	94.7306	0.00160611		clu-miR-29c-5p	67.6704	0.00090929		clu-miR-212b-1-3p	58.153	0.000913748		clu-miR-129-1-5p	74.3035	0.0016802		clu-miR-24b-2-5p	182.731	0.00777199		clu-miR-146a-3p	182.792	0.00778693
clu-miR-216b-4-5p	243.254	0.00375391		clu-miR-460-5p	113.169	0.00198153		clu-let-7f-3p	93.4994	0.00158524		clu-miR-724-1-5p	66.2264	0.000889887		clu-miR-92a-1-5p	56.162	0.000882464		clu-miR-193-3p	73.1549	0.00165423		clu-miR-731a-5p	180.318	0.00766937		clu-miR-129-1-3p	181.456	0.00773002
clu-miR-130-1-5p	242.197	0.0037376		clu-miR-194b-3p	112.127	0.00196329		clu-miR-92a-1-5p	91.7083	0.00155487		clu-miR-16a-1-3p	65.4906	0.00088		clu-miR-365-1-5p	53.4621	0.00084004		clu-miR-9-2-3p	72.6664	0.00164318		clu-miR-19c-2-5p	177.402	0.00754533		clu-miR-205-1-3p	170.292	0.00725444
clu-miR-137a-3p	240.924	0.00371796		clu-miR-338-3-5p	109.983	0.00192574		clu-miR-153-3p	89.8169	0.0015228		clu-miR-15c-1-3p	63.2099	0.000849354		clu-miR-33-3p	52.5897	0.000826332		clu-miR-181a-1-3p	70.5804	0.00159601		clu-miR-21-1-3p	170.825	0.00726561		clu-miR-7552-5p	168.615	0.00718301
clu-miR-192ab-3p	240.348	0.00370907		clu-miR-10b-2-3-3p	108.498	0.00189974		clu-miR-16a-1-3p	88.076	0.00149329		clu-miR-190a-3p	62.645	0.000841764		clu-miR-26a-2-3p	52.0442	0.00081776		clu-miR-130a-1-3p	68.3095	0.00154466		clu-miR-7552-5p	167.167	0.00711002		clu-miR-24a-4-5p	162.525	0.00692354
clu-miR-1788-5p	234.887	0.00362479		clu-miR-33-3p	106.171	0.00185901		clu-miR-33a-1-3p	87.9089	0.00149045		clu-miR-103-5p	61.8457	0.000831024		clu-miR-29b-6-5p	50.0808	0.00078691		clu-miR-212b-1-3p	67.3061	0.00152197		clu-miR-19a-1-3p	161.916	0.00688667		clu-miR-19c-2-5p	153.779	0.00655101
clu-miR-125a-2-3p	225.525	0.00348032		clu-miR-489-1-5p	103.176	0.00180657		clu-miR-34-5p	77.672	0.00131689		clu-miR-19c-2-3p	60.0501	0.000806896		clu-miR-33-5p	48.9558	0.000769233		clu-miR-133a-1-5p	64.9032	0.00146763		clu-miR-338-3-5p	156.781	0.00666829		clu-miR-135c-5p	152.995	0.00651758
clu-miR-24-2-5p	224.669	0.0034671		clu-miR-3618-5p	102.773	0.0017995		clu-miR-214b-5p	77.0452	0.00130626		clu-miR-734a-5p	59.6399	0.000801384		clu-miR-96-1-5p	48.9218	0.0007687		clu-miR-3618-3p	62.606	0.00141569		clu-miR-99-3p	155.738	0.00662391		clu-miR-21-1-3p	152.646	0.00650273
clu-let-7e-1-3p	220.141	0.00339723		clu-miR-726-5p	102.631	0.00179701		clu-miR-130-6-5p	74.0786	0.00125597		clu-miR-23b-1-5p	58.782	0.000789856		clu-miR-200c-5p	47.8924	0.000752524		clu-miR-26a-2-3p	59.9655	0.00135598		clu-miR-135c-5p	153.43	0.00652574		clu-miR-219a-3p	151.246	0.00644308
clu-miR-25-5p	210.962	0.00325557		clu-miR-338-1-5p	101.072	0.00176971		clu-miR-135b-2-5p	73.1901	0.0012409		clu-miR-9a-3-3p	57.6522	0.000774676		clu-miR-29b-1-5p	47.8244	0.000751457		clu-miR-31-5p	59.0018	0.00133419		clu-miR-338-1-3p	149.981	0.00637905		clu-miR-23a-3-5p	149.076	0.00635063
clu-miR-92-2-5p	200.233	0.00309001		clu-miR-133b-5p	97.6146	0.00170918		clu-miR-217a-5p	70.4574	0.00119457		clu-miR-196a-1-5p	52.2329	0.000701856		clu-miR-451abc-3p	46.5763	0.000731845		clu-miR-187-5p	55.1862	0.00124791		clu-miR-23a-3-5p	146.644	0.00623712		clu-miR-338-3-5p	146.967	0.00626081
clu-miR-460-5p	197.845	0.00305316		clu-miR-17-1-3p	94.0343	0.00164649		clu-miR-19c-2-5p	66.8028	0.00113261		clu-miR-133a-1-5p	52.0945	0.000699997		clu-miR-130-1-5p	46.0924	0.000724241		clu-miR-181a-2-3p	53.5228	0.00121029		clu-miR-10ab-3p	143.248	0.00609271		clu-miR-216a-2-3p	145.847	0.00621308
clu-miR-30c-3-3p	193.873	0.00299186		clu-miR-124-1-5p	93.1345	0.00163074		clu-let-7a-6-3p	65.5215	0.00111088		clu-miR-375-1-3p	52.0783	0.000699778		clu-miR-10ab-3p	40.3592	0.000634157		clu-miR-725-1-3p	53.021	0.00119894		clu-miR-17-1-3p	142.961	0.0060805		clu-miR-338-1-3p	138.314	0.0058922
clu-miR-219-2-5p	191.036	0.00294808		clu-miR-125a-1-3p	92.5737	0.00162092		clu-miR-375-2-5p	63.8251	0.00108212		clu-miR-7a-3-3p	51.5346	0.000692472		clu-miR-34-5p	39.9092	0.000627086		clu-miR-9a-3-3p	51.8064	0.00117148		clu-miR-92b-5p	138.556	0.00589315		clu-miR-92b-5p	135.078	0.00575431
clu-miR-3618-5p	185.653	0.00286501		clu-miR-190a-5p	91.8652	0.00160851		clu-miR-18a-3p	63.7916	0.00108156		clu-miR-212b-1-5p	50.5383	0.000679085		clu-miR-20a-5-3p	38.7842	0.00060941		clu-miR-10ab-3p	51.8064	0.00117148		clu-miR-216a-2-3p	137.43	0.00584526		clu-miR-10ab-3p	131.854	0.00561698
clu-miR-219a-3p	184.946	0.0028541		clu-miR-124-1-3p	89.0332	0.00155892		clu-miR-190b-5p	58.2289	0.000987243		clu-miR-462b-3p	50.0108	0.000671998		clu-miR-460-3p	38.4637	0.000604374		clu-miR-29a-1-5p	51.6744	0.0011685		clu-miR-183-2-3p	134.76	0.00573167		clu-miR-27a-1-5p	130.06	0.00554057
clu-miR-200b-5p	181.867	0.00280658		clu-miR-15c-3p	85.5115	0.00149726		clu-miR-9a-3-3p	58.1732	0.000986298		clu-miR-96-1-5p	49.1155	0.000659967		clu-miR-489-1-3p	34.6324	0.000544173		clu-miR-94a-3p	50.6181	0.00114461		clu-miR-27a-1-5p	132.987	0.00565626		clu-miR-183-2-3p	129.65	0.00552309
clu-miR-nov7-5p	175.006	0.0027007		clu-miR-135a-3p	82.9939	0.00145318		clu-miR-nov2-3p	54.7024	0.000927453		clu-miR-338-3-5p	46.9895	0.000631399		clu-miR-301d-3p	34.6324	0.000544173		clu-miR-125a-1-3p	49.3244	0.00111535		clu-miR-24a-6-5p	127.203	0.00541026		clu-miR-142a-2-3p	126.884	0.00540524
clu-miR-26a-3-3p	174.428	0.00269178		clu-miR-94a-3p	82.0202	0.00143613		clu-miR-153c-3p	52.85	0.000896047		clu-miR-29b-6-5p	46.6802	0.000627243		clu-miR-205-1-5p	34.1145	0.000536035		clu-miR-10c-1-3p	47.8193	0.00108132		clu-miR-24-2-5p	121.995	0.00518877		clu-miR-17-1-3p	124.052	0.00528462
clu-miR-143-5p	174.047	0.00268591		clu-miR-135c-5p	82.0051	0.00143587		clu-miR-133a-1-5p	50.3319	0.000853353		clu-miR-19c-4-5p	44.9643	0.000604188		clu-miR-181a-1-3p	33.153	0.000520927		clu-miR-301d-3p	46.0634	0.00104162		clu-miR-219a-3p	121.806	0.0051807		clu-miR-34-5p	120.105	0.00511645
clu-miR-29a-1-5p	170.571	0.00263226		clu-miR-nov2-3p	81.361	0.00142459		clu-miR-96-1-3p	48.5742	0.000823553		clu-miR-301b-5p	42.4118	0.000569889		clu-miR-19c-1-5p	33.0235	0.000518892		clu-miR-190a-5p	42.9079	0.000970262		clu-let-7i-1-3p	121.088	0.00515019		clu-let-7i-1-3p	119.608	0.00509531
clu-miR-27a-1-5p	165.822	0.00255898		clu-miR-nov6-3p	81.361	0.00142459		clu-miR-2187b-3p	45.5519	0.000772311		clu-miR-9-2-3p	40.9092	0.000549699		clu-miR-137-3p	31.6735	0.00049768		clu-miR-nov2-3p	42.8948	0.000969965		clu-miR-34-5p	120.072	0.00510695		clu-let-7b-1-3p	118.063	0.00502946
clu-miR-nov4-3p	154.269	0.00238069		clu-miR-217a-5p	79.7034	0.00139556		clu-miR-3618-3p	44.8862	0.000761023		clu-miR-129-1-5p	40.792	0.000548124		clu-miR-375-1-3p	30.869	0.00048504		clu-miR-9b-3p	40.7691	0.000921897		clu-miR-122-1-3p	117.924	0.0050156		clu-miR-24-2-5p	117.783	0.00501757
clu-miR-15c-1-3p	151.921	0.00234445		clu-miR-196a-2-3p	79.3643	0.00138963		clu-miR-194b-3p	43.655	0.000740149		clu-miR-212b-1-3p	39.8006	0.000534803		clu-miR-19c-4-5p	30.7056	0.000482472		clu-miR-19d-1-5p	40.6636	0.000919512		clu-miR-217b-3p	111.666	0.00474943		clu-miR-8160a-5p	116.679	0.00497052
clu-miR-130a-1-3p	151.51	0.00233812		clu-let-7a-6-3p	77.2938	0.00135337		clu-miR-33-5p	41.8973	0.000710348		clu-miR-20a-5-3p	39.6623	0.000532944		clu-miR-9a-3-3p	29.1922	0.000458692		clu-miR-338-3-5p	40.4391	0.000914435		clu-miR-nov4-3p	111.036	0.00472263		clu-miR-301b-3p	111.477	0.00474891
clu-miR-19c-2-3p	143.583	0.00221579		clu-miR-196b-3p	77.2445	0.00135251		clu-miR-2187b-5p	41.226	0.000698967		clu-miR-203a-5p	39.0013	0.000524063		clu-miR-725-1-3p	27.9038	0.000438447		clu-miR-133b-3p	39.5545	0.000894432		clu-let-7b-1-3p	110.978	0.00472015		clu-miR-18a-3p	110.998	0.0047285
clu-miR-15c-3p	142.954	0.00220608		clu-miR-2187b-5p	77.0967	0.00134992		clu-miR-181b-3-3p	40.7274	0.000690513		clu-miR-301d-3p	39.0013	0.000524063		clu-miR-135a-5p	26.8743	0.000422271		clu-miR-130-6-5p	39.2905	0.000888463		clu-miR-153a-3p	110.841	0.00471436		clu-miR-24a-6-5p	110.195	0.00469429
clu-miR-301b-1-5p	139.622	0.00215465		clu-miR-29c-3p	76.8903	0.00134631		clu-miR-196a-1-5p	40.6048	0.000688435		clu-miR-133b-3p	38.6871	0.000519841		clu-miR-153-5p	26.5878	0.000417768		clu-miR-489-1-3p	38.9869	0.000881596		clu-miR-18a-3p	108.915	0.00463243		clu-let-7a-3-p	107.231	0.00456804
clu-miR-nov2-5p	138.143	0.00213183		clu-miR-29b-6-5p	76.4678	0.00133891		clu-miR-9b-3p	40.5547	0.000687585		clu-miR-19c-1-5p	37.6746	0.000506235		clu-miR-194b-5p	26.2333	0.000412199		clu-miR-29b-1-5p	37.9174	0.000857414		clu-miR-8160a-5p	107.186	0.00455887		clu-miR-217b-3p	103.491	0.00440872
clu-miR-20a-1-3p	136.726	0.00210996		clu-miR-3618-3p	75.5775	0.00132332		clu-miR-212b-1-3p	40.0951	0.000679792		clu-miR-200b-5p	37.5362	0.000504376		clu-miR-301b-5p	25.9743	0.00040813		clu-miR-33-5p	37.7986	0.000854727		clu-miR-10b-2-3-3p	104.535	0.00444612		clu-miR-26a-3-3p	103.342	0.00440239
clu-miR-301b-5p	130.461	0.00201328		clu-miR-92a-1-5p	74.7856	0.00130946		clu-miR-19c-4-5p	40.0449	0.000678942		clu-miR-125a-1-3p	37.4402	0.000503085		clu-miR-133a-1-5p	24.6859	0.000387885		clu-miR-106ab-3p	37.231	0.000841891		clu-miR-142a-2-3p	101.842	0.0043316		clu-miR-nov2-3p	102.57	0.00436949
clu-miR-94a-3p	125.528	0.00193715		clu-miR-122-1-3p	73.1186	0.00128027		clu-miR-184ab-2-3p	38.7301	0.000656651		clu-miR-196b-5p	36.4064	0.000489195		clu-miR-nov6-3p	23.9494	0.000376312		clu-miR-301b-1-5p	36.3464	0.000821888		clu-miR-200b-5p	100.821	0.00428815		clu-miR-153a-3p	102.36	0.00436054
clu-miR-375-2-5p	124.401	0.00191976		clu-miR-24a-4-5p	72.3514	0.00126683		clu-miR-184ab-3p	38.7301	0.000656651		clu-miR-27e-5p	34.9462	0.000469574		clu-miR-181a-2-3p	23.5609	0.000370208		clu-miR-214b-5p	35.937	0.000812632		clu-miR-190a-5p	99.7115	0.00424098		clu-miR-449a-5p	102.358	0.00436046
clu-let-7a-6-3p	118.505	0.00182877		clu-miR-33a-1-3p	71.4023	0.00125022		clu-miR-15c-1-3p	37.6382	0.000638138		clu-miR-24a-2-5p	32.996	0.000443369		clu-miR-130-6-5p	23.4654	0.000368708		clu-miR-20a-5-3p	34.5905	0.000782183		clu-let-7a-3-p	99.0766	0.00421398		clu-miR-200b-5p	98.5375	0.0041977
clu-miR-216-1-3p	116.069	0.00179119		clu-miR-26a-2-3p	70.3794	0.00123231		clu-miR-193-5p	37.1117	0.000629211		clu-miR-8160a-5p	32.7453	0.00044		clu-miR-103-5p	23.302	0.00036614		clu-miR-153c-3p	33.8907	0.000766358		clu-miR-301b-3p	97.2598	0.0041367		clu-miR-29b-3-5p	95.7263	0.00407794
clu-let-7f-3p	115.386	0.00178065		clu-miR-15c-5p	68.5399	0.0012001		clu-miR-29b-1-5p	35.2816	0.000598183		clu-miR-nov5-3p	31.2639	0.000420095		clu-miR-181b-3-3p	22.143	0.000347929		clu-miR-181b-2-3p	32.0291	0.000724264		clu-miR-29b-3-5p	96.659	0.00411115		clu-miR-nov4-3p	94.2911	0.0040168
clu-miR-92a-1-5p	113.624	0.00175345		clu-miR-nov1-5p	68.2994	0.00119589		clu-miR-301b-5p	33.978	0.000576081		clu-miR-19d-1-5p	30.209	0.00040592		clu-miR-301b-1-5p	21.693	0.000340859		clu-miR-23b-1-5p	31.369	0.000709337		clu-miR-26a-3-3p	95.6837	0.00406967		clu-let-7a-4-3p	92.7936	0.00395301
clu-miR-15c-5p	113.506	0.00175164		clu-miR-212b-1-3p	68.2501	0.00119502		clu-miR-20a-5-3p	33.3624	0.000565643		clu-miR-726-3p	28.7488	0.000386299		clu-miR-196b-3p	21.5975	0.000339358		clu-miR-19c-4-5p	30.9334	0.000699486		clu-miR-449a-5p	93.198	0.00396394		clu-miR-190a-5p	90.8838	0.00387165
clu-miR-184ab-2-3p	112.786	0.00174052		clu-miR-19c-2-5p	66.9221	0.00117177		clu-miR-9-2-3p	32.6967	0.000554356		clu-miR-29b-1-5p	28.669	0.000385227		clu-miR-132-4-5p	21.4341	0.00033679		clu-miR-301b-5p	30.3524	0.000686348		clu-miR-214b-5p	91.5197	0.00389256		clu-miR-184a-2-5p	90.3224	0.00384774
clu-miR-184ab-3p	112.786	0.00174052		clu-miR-219a-3p	64.9994	0.0011381		clu-miR-nov6-3p	31.4933	0.000533954		clu-miR-216-1-3p	28.3597	0.000381071						clu-miR-27a-1-5p	30.2733	0.000684559		clu-let-7a-4-3p	90.2501	0.00383856		clu-miR-143-5p	89.9297	0.003831
clu-miR-193-3p	112.442	0.00173521		clu-miR-212-1-5p	63.8438	0.00111787		clu-miR-338-1-5p	30.3512	0.00051459		clu-miR-193-5p	28.28	0.000379999						clu-miR-19c-1-5p	30.1016	0.000680677		clu-miR-15c-3p	88.5427	0.00376594		clu-miR-10b-2-3-3p	87.8689	0.00374322
clu-miR-365-1-5p	108.17	0.00166928		clu-let-7f-3p	63.0861	0.0011046		clu-miR-19d-1-5p	30.329	0.000514213		clu-miR-125a-4-3p	25.8234	0.000346991						clu-miR-181b-3-3p	29.7848	0.000673513		clu-miR-143-5p	85.2543	0.00362608		clu-miR-nov7-5p	80.8419	0.00344387
clu-miR-10c-1-3p	104.741	0.00161638		clu-miR-nov5-3p	62.5405	0.00109505		clu-miR-365-1-5p	30.3122	0.000513929		clu-miR-135d-5p	25.4344	0.000341763						clu-miR-93-3p	29.0718	0.000657391		clu-miR-184a-2-5p	82.4816	0.00350815		clu-let-7h-3p	78.6196	0.00334919
clu-miR-338-3-5p	104.27	0.0016091		clu-miR-1-2-5p	61.7733	0.00108162		clu-miR-734a-5p	30.2955	0.000513646		clu-miR-31-5p	24.6937	0.00033181						clu-miR-2187b-5p	27.2763	0.000616789		clu-miR-365-1-5p	77.4396	0.0032937		clu-miR-214b-5p	77.3369	0.00329455
clu-miR-196b-5p	99.4321	0.00153444		clu-miR-218a-3p	61.419	0.00107541		clu-miR-192ab-3p	30.251	0.00051289		clu-miR-184ab-2-3p	24.246	0.000325795						clu-miR-184ab-2-3p	25.6655	0.000580366		clu-let-7h-3p	75.326	0.0032038		clu-miR-301d-5p	77.3345	0.00329445
clu-miR-33-5p	92.8716	0.0014332		clu-miR-34-5p	58.8863	0.00103107		clu-miR-10ab-3p	29.1702	0.000494566		clu-miR-29d-5p	24.1288	0.00032422						clu-miR-184ab-3p	25.6655	0.000580366		clu-miR-2187b-5p	75.1217	0.00319511		clu-miR-365-1-5p	76.4633	0.00325734
clu-miR-193-5p	91.0883	0.00140568		clu-miR-27a-1-5p	58.2914	0.00102065		clu-miR-7a-3-3p	29.1033	0.000493433		clu-miR-193-3p	23.953	0.000321857						clu-miR-96-1-5p	25.4279	0.000574992		clu-let-7e-1-3p	75.1071	0.00319449		clu-let-7e-1-3p	74.8336	0.00318791
clu-miR-96-1-3p	83.58	0.00128981		clu-miR-130a-1-3p	57.7307	0.00101083		clu-miR-133b-3p	29.0699	0.000492866		clu-miR-194b-3p	23.8569	0.000320567						clu-miR-103-5p	25.2299	0.000570515		clu-miR-92a-1-5p	74.2388	0.00315756		clu-miR-219-2-5p	74.3396	0.00316687
clu-miR-33a-1-3p	82.6543	0.00127553		clu-miR-29d-5p	55.429	0.000970533		clu-miR-29b-6-5p	27.9612	0.000474069		clu-miR-184ab-3p	23.5053	0.000315842						clu-let-7i-2-3p	24.9394	0.000563946		clu-miR-nov2-3p	73.0689	0.0031078		clu-miR-15c-3p	72.1645	0.00307421
clu-miR-130-6-5p	73.5914	0.00113567		clu-miR-204-2-3p	51.8146	0.000907247		clu-miR-135a-3p	27.3624	0.000463915		clu-miR-nov4-3p	23.5053	0.000315842						clu-miR-29b-6-5p	24.8734	0.000562454		clu-miR-301d-5p	71.1474	0.00302608		clu-miR-135d-3p	69.5318	0.00296206
clu-miR-183-2-3p	71.4277	0.00110228		clu-miR-7a-3-3p	51.3524	0.000899153		clu-miR-193-3p	26.6743	0.00045225		clu-miR-135c-5p	23.3881	0.000314267						clu-miR-451abc-3p	24.8471	0.000561859		clu-miR-101b-5p	69.4667	0.00295459		clu-miR-2187b-5p	69.1062	0.00294392
clu-miR-23b-1-5p	71.4079	0.00110197		clu-miR-734a-5p	50.2063	0.000879086		clu-miR-449a-5p	26.6298	0.000451495		clu-miR-449ab-3p	23.1162	0.000310614						clu-miR-137-3p	24.1341	0.000545737		clu-miR-nov7-5p	69.0946	0.00293877		clu-miR-101b-5p	66.5701	0.00283589
clu-miR-16a-1-3p	70.9033	0.00109418		clu-miR-725-1-5p	48.49	0.000849034		clu-miR-219a-3p	23.6632	0.000401197		clu-miR-124-1-5p	22.7646	0.000305889						clu-miR-153-3p	23.8437	0.000539168		clu-miR-135d-3p	68.5328	0.00291487		clu-miR-122-1-3p	60.6111	0.00258203
clu-miR-17-1-3p	70.2535	0.00108416		clu-miR-459-3p	47.3591	0.000829232		clu-miR-187-5p	23.081	0.000391327		clu-miR-725-1-5p	21.9653	0.000295149						clu-miR-nov7-5p	23.0515	0.000521257		clu-miR-219-2-5p	65.5557	0.00278825		clu-miR-92a-1-5p	58.9466	0.00251112
clu-miR-462b-3p	69.452	0.00107179		clu-miR-449ab-3p	46.7983	0.000819414		clu-miR-724-1-3p	23.0364	0.000390571		clu-miR-187-5p	21.8693	0.000293858						clu-miR-135a-3p	22.7214	0.000513791		clu-miR-15c-1-3p	58.3296	0.0024809		clu-miR-1388-5p	56.6104	0.0024116
clu-miR-18a-3p	68.2283	0.0010529		clu-miR-16a-1-3p	46.4687	0.000813643		clu-miR-196b-3p	23.0141	0.000390193		clu-miR-153c-3p	21.4004	0.000287559						clu-miR-15a-3p	22.5762	0.000510509		clu-miR-19c-1-5p	57.0454	0.00242628		clu-miR-33a-1-3p	55.3437	0.00235764
clu-let-7i-2-3p	67.2739	0.00103818		clu-miR-24a-2-5p	46.4687	0.000813643		clu-miR-29d-5p	22.4654	0.00038089		clu-miR-1-3-5p	20.2495	0.000272093						clu-miR-460-5p	21.5596	0.000487521		clu-let-7e-3p	54.6375	0.00232387		clu-let-7e-3p	54.7839	0.0023338
clu-miR-133b-3p	64.3087	0.000992416		clu-miR-499ab-3p	45.8739	0.000803228		clu-miR-26a-2-3p	21.8609	0.000370641		clu-miR-106ab-3p	20.1535	0.000270803						clu-miR-132-4-5p	21.52	0.000486623		clu-miR-1388-5p	53.8203	0.00228911		clu-miR-2187b-3p	53.7805	0.00229105
clu-miR-181b-2-3p	61.2181	0.000944721		clu-miR-23b-5-5p	45.8739	0.000803228		clu-miR-124-1-5p	20.6241	0.000349672		clu-miR-10ab-3p	20.0362	0.000269228						clu-miR-124-1-5p	21.2692	0.000480952		clu-miR-216b-3-5p	52.2953	0.00222425		clu-miR-15c-1-3p	53.006	0.00225805
clu-miR-135d-3p	56.5311	0.000872391		clu-miR-29b-1-5p	43.9606	0.000769726		clu-miR-449ab-3p	20.6186	0.000349578										clu-miR-nov5-3p	21.1503	0.000478265		clu-miR-2187b-3p	51.5777	0.00219373		clu-miR-204-2-3p	52.0507	0.00221736
clu-miR-132-4-5p	54.3398	0.000838576		clu-miR-130-6-5p	43.0854	0.000754402																		clu-miR-204-2-3p	51.2251	0.00217873		clu-miR-19c-1-5p	49.5158	0.00210937
clu-miR-133a-1-5p	53.0821	0.000819166		clu-miR-181b-2-3p	41.5263	0.000727104																		clu-miR-33a-1-3p	51.0718	0.00217221		clu-miR-nov6-3p	48.3621	0.00206023
clu-miR-181b-3-3p	49.6946	0.00076689		clu-miR-219b-3p	40.6265	0.000711349																		clu-miR-nov6-3p	51.0597	0.0021717		clu-miR-216b-3-5p	46.8165	0.00199438
clu-miR-29b-6-5p	48.9624	0.000755591		clu-miR-153-5p	39.6282	0.000693869																		clu-miR-193-5p	49.1334	0.00208976		clu-miR-18a-3-3p	46.0909	0.00196347
clu-miR-301d-5p	48.2708	0.000744918		clu-miR-1788-3p	38.8117	0.000679572																		clu-miR-18a-3-3p	49.1236	0.00208935		clu-miR-29b-8-5p	45.9927	0.00195929
clu-miR-216a-2-3p	48.0839	0.000742034		clu-miR-15a-3p	38.5806	0.000675526																		clu-miR-10d-3p	47.6473	0.00202656		clu-miR-7132b-3p	45.5984	0.00194249
clu-miR-194b-5p	46.2456	0.000713665		clu-miR-15c-1-3p	37.7887	0.000661661																		clu-miR-137a-5p	43.656	0.0018568		clu-miR-193-5p	44.5778	0.00189901
clu-miR-29b-1-5p	45.6508	0.000704486		clu-miR-196a-1-3p	36.8643	0.000645474																		clu-miR-129-5-3p	42.5056	0.00180787		clu-miR-3618-3p	44.1658	0.00188146
clu-miR-3618-3p	45.2363	0.000698089		clu-miR-19c-1-5p	36.2543	0.000634794																		clu-miR-nov5-3p	42.3037	0.00179928		clu-miR-nov5-3p	42.1078	0.00179379
clu-miR-8160a-3p	43.8949	0.00067739		clu-miR-18a-3p	36.0478	0.000631178																		clu-miR-196a-1-3p	42.1456	0.00179256		clu-miR-133b-5p	41.2519	0.00175733
clu-miR-7a-3-3p	42.4019	0.000654348		clu-miR-724-1-3p	34.8676	0.000610514																		clu-miR-7-3-3p	41.1094	0.00174849		clu-miR-7-3-3p	41.0868	0.0017503
clu-miR-449ab-3p	41.9456	0.000647307		clu-miR-301d-5p	34.7938	0.00060922																		clu-miR-133b-5p	40.803	0.00173545		clu-miR-7a-3-3p	41.0703	0.0017496
clu-miR-103-5p	41.7664	0.000644542		clu-miR-nov7-5p	33.3825	0.000584509																		clu-miR-430b-7-3p	40.7957	0.00173514		clu-miR-137a-5p	40.8568	0.0017405
clu-miR-23a-1-5p	41.3794	0.000638569		clu-miR-153a-3p	33.3578	0.000584078																		clu-miR-7a-5-3p	40.2338	0.00171125		clu-miR-7132b-5p	40.1655	0.00171105
clu-miR-7-3-3p	40.1898	0.000620211		clu-miR-301b-5p	32.566	0.000570213																		clu-miR-7132b-5p	40.1852	0.00170918		clu-miR-7a-5-3p	39.8686	0.0016984
clu-miR-7a-5-3p	39.54	0.000610183		clu-miR-216-1-3p	31.8973	0.000558505																		clu-miR-7132b-3p	39.9663	0.00169987		clu-miR-7132a-1-5p	39.54	0.0016844
clu-miR-nov2-3p	35.3928	0.000546184		clu-miR-216b-3-3p	31.8727	0.000558073																		clu-miR-7132a-1-5p	39.6842	0.00168787		clu-miR-10d-3p	39.2102	0.00167036
clu-miR-27e-5p	35.1718	0.000542774		clu-miR-8160a-5p	31.6415	0.000554027																		clu-miR-29b-8-5p	38.6164	0.00164245		clu-miR-1-3-5p	38.7169	0.00164934
clu-miR-10ab-3p	35.0542	0.000540958		clu-miR-462b-3p	31.0069	0.000542915																		clu-miR-26a-2-3p	38.4924	0.00163718		clu-miR-430b-7-3p	38.0903	0.00162264
clu-miR-190b-5p	33.803	0.00052165		clu-miR-nov1-3p	30.6186	0.000536115																		clu-miR-1-3-5p	38.2783	0.00162807		clu-miR-196a-1-3p	37.4988	0.00159745
clu-miR-19c-2-5p	33.6853	0.000519834		clu-miR-23b-1-5p	30.3382	0.000531206																		clu-miR-3618-3p	37.8016	0.0016078		clu-miR-16a-1-3p	36.4289	0.00155187
clu-miR-190a-3p	33.6579	0.00051941		clu-miR-301b-1-5p	30.3136	0.000530775																		clu-miR-181a-1-3p	37.3006	0.00158649		clu-miR-181a-1-3p	36.1488	0.00153994
clu-miR-nov5-3p	33.45	0.000516203		clu-miR-205-1-3p	29.8267	0.00052225																		clu-miR-16a-1-3p	36.3617	0.00154656		clu-miR-129-5-3p	34.3223	0.00146213
clu-miR-489-1-5p	32.8695	0.000507245		clu-miR-187-5p	29.3645	0.000514157																		clu-miR-7a-3-3p	34.737	0.00147745		clu-miR-196b-3p	33.9432	0.00144598
clu-miR-nov6-3p	32.7519	0.000505429		clu-miR-200b-5p	28.7792	0.000503908																		clu-miR-19a-3-5p	30.7336	0.00130718		clu-miR-26a-2-3p	32.4782	0.00138357
clu-miR-137-1-5p	32.4407	0.000500628		clu-miR-33-5p	28.2923	0.000495383																		clu-miR-nov7-3p	30.6387	0.00130314		clu-miR-212b-1-3p	27.8207	0.00118516
clu-miR-724-1-3p	32.0054	0.000493909		clu-miR-nov3-5p	27.8793	0.000488152																		clu-miR-196b-3p	28.1019	0.00119524		clu-miR-nov1-5p	26.1734	0.00111499
clu-miR-216b-3-5p	31.791	0.0004906		clu-miR-216b-4-5p	27.3432	0.000478766																		clu-miR-nov1-5p	28.0727	0.001194		clu-miR-nov7-3p	25.7947	0.00109886
clu-miR-nov7-3p	31.6942	0.000489107		clu-miR-216a-2-5p	27.3432	0.000478766																		clu-miR-212b-1-3p	28.0484	0.00119297		clu-miR-137-1-5p	25.1199	0.00107011
clu-miR-24a-2-5p	31.4941	0.000486019		clu-miR-26a-3p	25.6269	0.000448714																		clu-miR-19d-1-5p	25.9372	0.00110318		clu-miR-216b-4-3p	25.1031	0.00106939
clu-miR-93-3p	31.0104	0.000478554		clu-miR-nov3-3p	24.909	0.000436143																		clu-miR-1788-3p	25.5967	0.00108869		clu-miR-216b-3-3p	25.0878	0.00106874
clu-miR-19c-1-5p	30.9411	0.000477485		clu-miR-19d-1-5p	24.3236	0.000425894																		clu-miR-216b-4-3p	23.7799	0.00101142		clu-miR-24a-2-5p	23.3592	0.000995101
clu-miR-194b-3p	30.2011	0.000466066		clu-miR-129-1-3p	23.3992	0.000409707																		clu-miR-219-2-3p	23.4661	0.000998072		clu-miR-1788-3p	23.1777	0.000987369
clu-miR-20a-5-3p	29.1369	0.000449642		clu-miR-219-2-3p	22.6566	0.000396705																		clu-miR-24a-2-5p	22.9407	0.000975727		clu-miR-19a-3-5p	22.9965	0.000979653
clu-miR-217b-3p	27.8439	0.000429689		clu-miR-19c-4-5p	20.8418	0.000364928																		clu-miR-20a-5-3p	21.4668	0.000913037		clu-miR-219-2-3p	22.1731	0.000944574
clu-miR-301d-3p	27.7197	0.000427772		clu-miR-216b-4-3p	20.6845	0.000362176																		clu-miR-19a-2-5p	21.1239	0.000898451		clu-miR-19d-1-5p	22.0745	0.000940374
clu-miR-7a-1-3p	26.6411	0.000411127		clu-miR-181b-3-3p	20.6353	0.000361313																		clu-miR-724-1-3p	20.562	0.000874554		clu-miR-301d-3p	21.2683	0.000906028
clu-miR-153c-5p	26.4959	0.000408887		clu-miR-106ab-3p	20.4042	0.000357266																		clu-miR-499ab-3p	20.2166	0.000859864		clu-miR-499ab-3p	21.0046	0.000894796
clu-miR-29d-5p	26.4685	0.000408463		clu-miR-7a-1-3p	20.1977	0.000353651																		clu-miR-33-5p	20.061	0.000853244
clu-miR-106ab-3p	25.8396	0.000398758
clu-miR-92b-5p	25.148	0.000388086
clu-miR-196a-1-5p	25.0238	0.000386168
clu-miR-181a-1-3p	24.6159	0.000379874
clu-miR-19c-4-5p	24.3465	0.000375717
clu-miR-nov1-5p	23.8001	0.000367284
clu-miR-26a-2-3p	22.9084	0.000353524
clu-miR-15a-3p	22.473	0.000346805
clu-miR-128-2-5p	21.9958	0.000339441
clu-miR-730abc-3p	21.2493	0.000327921
clu-miR-196b-3p	21.2218	0.000327497
clu-miR-219-2-3p	20.5028	0.0003164
