# Supplementary material for: Characterization of miRNAs in Embryonic, Larval, and Adult Lumpfish Provides a Reference miRNAome for Cyclopterus lumpus
Source: Biology (Basel). 2022 Jan 13;11(1):130. doi: 10.3390/biology11010130 (PMC8773022; doi:10.3390/biology11010130)
Supplement: Supplementary file 1 [file biology-11-00130-s001.zip › Table S7.xlsx]

## Sheet: Brain
Table S7a. Mature miRNAs suggested as differentially expressed by DESeq2 analysis when comparing brain against all others.
miRNAs1	baseMean2	log2FC3	pvalue4	padj5
clu-miR-31-3p	154.738	6.13979	3.14014e-05	0.00250583
clu-miR-153c-3p	950.654	5.96197	1.19944e-05	0.00173242
clu-miR-153a-3p	183.837	5.33498	0.000149145	0.0066121
clu-miR-1788-5p	36.2302	4.91392	1.73676e-05	0.00173242
clu-miR-212b-1-5p	924.706	4.09891	5.20876e-05	0.00346382
clu-miR-212b-1-3p	92.6105	3.13877	1.6536e-05	0.00173242
clu-miR-128-2-3p	118475	3.49105	6.09161e-06	0.00173242
clu-miR-338-1-3p	1845.66	3.39827	0.00214819	0.0476182
clu-miR-132-1-5p	694.913	3.07655	0.000126193	0.00629386
clu-miR-459-5p	107.529	-5.61689	0.00187791	0.0468303
clu-miR-196a-1-5p	1222.44	-5.79952	0.000782004	0.0283654
clu-miR-133a-1-5p	2657.76	-5.83496	0.00180703	0.0468303
clu-miR-726-5p	220.382	-6.28104	0.00203788	0.0476182
1differentially expressed miRNA genes in brain against all other organs and developmental stages.
2baseMean value, which is the average of the normalized count values, dividing by size factors, taken over all samples.
3the log2fold change that indicates how much the gene expression seems to have changed between larvae and others. Here positive value means higher expression and negative value means lower expression.
4P-value of the test.
5adjusted P-value for multiple testing for the gene.

## Sheet: Muscle
Table S7b. Mature miRNAs suggested as differentially expressed by DESeq2 analysis when comparing muscle against all others.
miRNAs1	baseMean2	log2FC3	pvalue4	padj5
clu-miR-133b-3p	1999.42	6.08138	1.86659e-05	0.00151941
clu-miR-133ab-3p	14880.7	5.44622	0.000336815	0.0126312
clu-miR-1-1-3p	133362	5.23372	0.000186182	0.00947201
clu-miR-1-3-5p	47.6684	3.56074	3.00044e-06	0.00040706
clu-miR-193-5p	114.185	3.04932	1.32898e-07	2.70448e-05
clu-miR-137a-3p	80.8202	-8.18918	0.00067816	0.018821
1differentially expressed miRNA genes in brain against all other organs and developmental stages.
2baseMean value, which is the average of the normalized count values, dividing by size factors, taken over all samples.
3the log2fold change that indicates how much the gene expression seems to have changed between larvae and others. Here positive value means higher expression and negative value means lower expression.
4P-value of the test.
5adjusted P-value for multiple testing for the gene.

## Sheet: Gill
Table S7c. Mature miRNAs suggested as differentially expressed by DESeq2 analysis when comparing gill against all others.
miRNAs1	baseMean2	log2FC3	pvalue4	padj5
clu-miR-31-5p	2279.51	6.91	1.11975e-10	1.58293e-08
clu-miR-1788-3p	158.058	6.21	4.34015e-09	3.98209e-07
clu-miR-203-3p	72014.8	5.13	0.00116435	0.0191424
clu-miR-203a-5p	1055.36	4.61	0.000415939	0.0113374
clu-miR-205-1-3p	217.063	4.16	0.00127528	0.0191424
clu-miR-375-1-3p	6309.77	4.82	0.00203423	0.0214416
clu-miR-200b-3p	54399.3	3.8	0.00360208	0.0300446
clu-miR-200b-5p	168.139	3.36	0.00676032	0.046812
clu-miR-10c-1-3p	43.8256	-4.03	0.00243443	0.0240385
clu-miR-10c-1-5p	23994.1	-3.74	0.00143381	0.0191424
clu-miR-124-1-3p	664.226	-6.38	0.000980948	0.0179537
clu-miR-124-1-5p	1061.42	-5.87	0.00166909	0.0191424
clu-miR-132-1-3p	386.676	-4.65	0.00492404	0.0376484
clu-miR-133a-1-5p	2657.76	-5.91	0.00151236	0.0191424
clu-miR-133ab-3p	7254.67	-5.16	0.00305337	0.0266806
clu-miR-135a-5p	2342.09	-4.81	0.00204484	0.0214416
clu-miR-135b-2-5p	2533.86	-5.3	9.68737e-05	0.00395029
clu-miR-135c-5p	111.102	-5.12	0.00160559	0.0191424
clu-miR-135d-5p	1500.76	-6.51	0.00102161	0.0179537
clu-miR-184ab-2-3p	1458.42	-5.42	0.00423787	0.0340845
clu-miR-184ab-3p	1456.56	-5.42	0.00427217	0.0340845
clu-miR-190a-5p	334.777	-4.29	0.000321886	0.0102291
clu-miR-192a-5p	40612.6	-5.41	0.000463383	0.0113374
clu-miR-192ab-3p	667.02	-4.65	0.00149556	0.0191424
clu-miR-196a-1-5p	1222.44	-5.1	0.00343161	0.0292884
clu-miR-206-3p	63370.4	-6.2	0.00140326	0.0191424
clu-miR-206-5p	191.407	-6.91	0.00162993	0.0191424
clu-miR-216a-1-5p	4818.07	-4.95	0.00262	0.0240385
clu-miR-216a-2-5p	180.045	-4.07	0.00504152	0.0377599
clu-miR-216b-4-5p	179.122	-4.14	0.00439951	0.0343536
clu-miR-217a-5p	1230.57	-4.31	0.00528873	0.0380581
clu-miR-217b-5p	15447.2	-5.31	0.00136728	0.0191424
clu-miR-219b-3p	685.063	-6.24	0.00174944	0.0194559
clu-miR-499a-5p	5238.36	-4.24	0.00722548	0.0491065
clu-miR-724-1-5p	5255.45	-4.98	0.00102732	0.0179537
clu-miR-726-3p	240.468	-4.73	0.00516931	0.0379427
clu-miR-726-5p	220.382	-6.11	0.00254138	0.0240385
clu-miR-734a-3p	3104.82	-3.59	0.00214705	0.021888
clu-miR-734a-5p	292.967	-3.45	0.00549639	0.0387918
clu-miR-9-2-3p	3585.54	-6.97	0.000449506	0.0113374
clu-miR-9-2-5p	114171	-7.38	0.000264954	0.0097238
clu-miR-94a-3p	233.403	-4.25	0.00259292	0.0240385
clu-miR-94a-5p	10291.9	-4.9	0.000764326	0.0155838
clu-miR-9a-3-3p	5342.74	-6.71	0.000718709	0.0155157
clu-miR-9b-3p	6237.52	-7.46	0.000334466	0.0102291
1differentially expressed miRNA genes in brain against all other organs and developmental stages.
2baseMean value, which is the average of the normalized count values, dividing by size factors, taken over all samples.
3the log2fold change that indicates how much the gene expression seems to have changed between larvae and others. Here positive value means higher expression and negative value means lower expression.
4P-value of the test.
5adjusted P-value for multiple testing for the gene.

## Sheet: Liver
Table S7d. Mature miRNAs suggested as differentially expressed by DESeq2 analysis when comparing liver against all others.
miRNAs1	baseMean2	log2FC3	pvalue4	padj5
clu-miR-122-1-5p	199507	8.23	1.03884e-12	2.11404e-10
clu-miR-122-1-3p	810.488	7.65	5.83806e-12	7.9203e-10
clu-miR-nov3-3p	98.3901	6.78	4.34283e-07	1.60685e-05
clu-miR-nov3-5p	38.3718	4.68	1.28087e-05	0.000260657
clu-miR-nov1-5p	186.981	5.58	1.60768e-13	6.54327e-11
clu-miR-101b-3p	10576	4.83	1.14298e-08	6.45459e-07
clu-miR-101b-5p	887.268	4.41	1.04041e-08	6.45459e-07
clu-miR-722-3p	3996.29	4.71	2.63633e-08	1.19221e-06
clu-miR-722-5p	26.0243	4.38	1.95709e-11	1.99134e-09
clu-miR-92b-3p	942.26	4.04	5.99571e-10	4.88051e-08
clu-miR-92b-5p	186.368	3.91	0.000913584	0.00715055
clu-miR-192a-5p	40612.6	3.75	0.00707884	0.0277028
clu-miR-94a-5p	10291.9	3.43	0.0100915	0.0373851
clu-miR-152ab-3p	26088.1	3.37	7.62233e-06	0.000175867
clu-miR-nov5-5p	20371.5	3.36	6.39851e-06	0.000162762
clu-miR-10a-2-5p	32299.3	-4.16	1.71634e-05	0.000317523
clu-miR-10b-2-3-3p	43.5714	-4.53	0.00167093	0.0109112
clu-miR-10d-5p	8856.06	-6.22	7.36726e-05	0.00115326
clu-miR-124-1-3p	664.226	-5.93	0.00234011	0.012514
clu-miR-124-1-5p	1061.42	-5.73	0.00227132	0.0123257
clu-miR-125a-1-3p	270.492	-3.02	0.00681174	0.0277028
clu-miR-125a-4-3p	417.916	-4.2	1.08212e-06	3.14587e-05
clu-miR-129-1-3p	54.3612	-4.45	0.0057874	0.0245361
clu-miR-129-1-5p	5042.74	-7.14	0.000313277	0.00326932
clu-miR-130-1-5p	1246.15	-4.03	0.00564488	0.0241839
clu-miR-132-1-3p	386.676	-4.7	0.00448931	0.019857
clu-miR-133a-1-5p	2657.76	-5.86	0.00171503	0.0109112
clu-miR-133ab-3p	7254.67	-5.12	0.00333701	0.0161686
clu-miR-135d-5p	1500.76	-6.07	0.00236751	0.012514
clu-miR-137-3p	181.756	-6.21	0.000191937	0.00216996
clu-miR-137a-3p	80.8202	-5.42	0.0128095	0.0449437
clu-miR-153c-3p	206.55	-3.45	0.0112647	0.0413039
clu-miR-1788-3p	45.5828	-4.16	0.0119499	0.0430409
clu-miR-182a-3p	404.176	-5.34	0.00180646	0.0109969
clu-miR-182a-5p	6857.05	-5.54	0.000958516	0.00735773
clu-miR-183-2-3p	44.4787	-7.61	0.000454894	0.00424231
clu-miR-183-5p	10324.9	-5.91	0.000618741	0.00535804
clu-miR-184ab-2-3p	1458.42	-6.1	0.00121745	0.00839834
clu-miR-184ab-3p	1456.56	-6.14	0.00112473	0.0078925
clu-miR-187-3p	846.705	-3.77	0.00189874	0.0111998
clu-miR-18a-1-5p	2059.93	-3.95	8.76135e-07	2.97156e-05
clu-miR-190b-5p	660.498	-6.12	0.00159007	0.0106092
clu-miR-194b-3p	301.517	-3.84	0.00931542	0.0351053
clu-miR-196a-1-5p	1222.44	-4.73	0.00704677	0.0277028
clu-miR-196b-5p	679.049	-4.4	0.000126775	0.00155279
clu-miR-203-3p	53094.1	-6.35	0.000455577	0.00424231
clu-miR-203a-5p	1371.85	-5.32	0.00174258	0.0109112
clu-miR-204-1-5p	1840.7	-4.24	0.000534652	0.00483563
clu-miR-205-1-3p	217.063	-4.98	0.00214038	0.0117721
clu-miR-205-1-5p	18430.7	-7.48	8.60403e-05	0.00121466
clu-miR-206-3p	63370.4	-6.05	0.00186734	0.0111766
clu-miR-206-5p	191.407	-5.69	0.00826632	0.0317395
clu-miR-212-1-5p	254.041	-4.67	0.00601852	0.025253
clu-miR-214b-5p	101.91	-3.77	3.04644e-05	0.00049596
clu-miR-216a-1-5p	4818.07	-5.36	0.00103236	0.00750306
clu-miR-216a-2-5p	180.045	-4.47	0.00205898	0.0117721
clu-miR-216b-4-5p	179.122	-4.47	0.00213382	0.0117721
clu-miR-217a-5p	1230.57	-4.12	0.00791163	0.030667
clu-miR-217b-3p	57.9275	-4.48	0.00696516	0.0277028
clu-miR-217b-5p	15447.2	-5.86	0.0003491	0.00355209
clu-miR-2187b-5p	92.3377	-4.18	8.65481e-05	0.00121466
clu-miR-219b-3p	685.063	-6.25	0.00181031	0.0109969
clu-miR-24b-2-5p	233.609	-4.76	3.98583e-06	0.000108149
clu-miR-27a-1-5p	94.0781	-4.42	0.000129717	0.00155279
clu-miR-31-5p	627.996	-4.85	0.003196	0.0157993
clu-miR-338-1-5p	155.112	-3.76	0.00610182	0.0253412
clu-miR-365-1-5p	116.754	-3.26	0.000688424	0.00583727
clu-miR-375-1-3p	4192.28	-6.52	0.000119979	0.00152598
clu-miR-430b-5-5p	214.981	-4.49	0.0134688	0.0468189
clu-miR-449a-5p	147.683	-4.26	0.00348955	0.0165145
clu-miR-459-3p	215.223	-5.09	0.00372694	0.0172371
clu-miR-459-5p	107.529	-5.41	0.00282909	0.014393
clu-miR-460-5p	344.185	-5.08	0.000179373	0.00208585
clu-miR-489-1-3p	558.881	-5.05	7.72539e-05	0.00116453
clu-miR-724-1-5p	5255.45	-6.5	7.77791e-06	0.000175867
clu-miR-725-1-3p	16404.8	-5.59	0.00322198	0.0157993
clu-miR-725-1-5p	524.966	-4.76	0.00633534	0.0260453
clu-miR-9-2-3p	3585.54	-6.64	0.000888931	0.00709402
clu-miR-9-2-5p	114171	-7.13	0.000458628	0.00424231
clu-miR-96-1-3p	74.8864	-3.87	0.0142308	0.0486716
clu-miR-96-1-5p	1948.27	-5.5	0.00111116	0.0078925
clu-miR-99-5p	73683.8	-3.16	0.000998633	0.00738988
clu-miR-9a-3-3p	5342.74	-6.72	0.000723792	0.00601191
clu-miR-9b-3p	6237.52	-6.35	0.00260692	0.0134306
clu-miR-nov4-3p	235.394	-3.5	9.71827e-05	0.00127591
1differentially expressed miRNA genes in brain against all other organs and developmental stages.
2baseMean value, which is the average of the normalized count values, dividing by size factors, taken over all samples.
3the log2fold change that indicates how much the gene expression seems to have changed between larvae and others. Here positive value means higher expression and negative value means lower expression.
4P-value of the test.
5adjusted P-value for multiple testing for the gene.

## Sheet: Spleen
Table S7e. Mature miRNAs suggested as differentially expressed by DESeq2 analysis when comparing spleen against all others.
miRNAs1	baseMean2	log2FC3	pvalue4	padj5
clu-miR-2187b-5p	354.53	5.10011	3.05491e-07	2.4867e-05
clu-miR-2187b-3p	271.333	3.46561	5.20251e-06	0.000264678
clu-miR-460-5p	344.185	3.27407	0.00672788	0.0282293
clu-miR-10b-2-3-3p	43.5714	-3.88181	0.00470419	0.0210396
clu-miR-10d-5p	8856.06	-6.46881	3.23727e-05	0.000693457
clu-miR-1-1-3p	23971	-3.67331	0.00401505	0.0188337
clu-miR-122-1-3p	40.9068	-3.54974	0.00407766	0.0188592
clu-miR-122-1-5p	5279.24	-3.46088	0.00060551	0.00497049
clu-miR-124-1-3p	664.226	-6.01562	0.0019077	0.0110919
clu-miR-124-1-5p	1061.42	-6.94558	0.000176428	0.00217594
clu-miR-129-1-3p	54.3612	-4.8577	0.00301782	0.0163201
clu-miR-129-1-5p	5042.74	-8.47123	1.34853e-05	0.000343032
clu-miR-130-1-5p	1246.15	-4.94213	0.000476848	0.00460697
clu-miR-130-6-5p	258.411	-3.63547	0.00625997	0.0265397
clu-miR-132-1-3p	386.676	-4.5375	0.00601092	0.026026
clu-miR-133a-1-5p	2657.76	-6.94178	0.000155014	0.00197158
clu-miR-133ab-3p	7254.67	-5.93033	0.000527322	0.00477178
clu-miR-133b-3p	356.772	-4.89937	0.000658558	0.00515448
clu-miR-135a-3p	434.265	-7.49329	6.62337e-06	0.000299524
clu-miR-135a-5p	2342.09	-6.63695	8.5192e-06	0.000343032
clu-miR-135b-2-5p	2533.86	-4.33596	0.0019825	0.0113645
clu-miR-135c-5p	111.102	-5.31982	0.00120653	0.00846654
clu-miR-135d-3p	29.2878	-5.55961	0.00308758	0.0163201
clu-miR-135d-5p	1500.76	-6.67699	0.000729643	0.00549935
clu-miR-1-3-5p	47.6684	-3.61466	0.00515883	0.0228222
clu-miR-137a-3p	80.8202	-5.89193	0.00741401	0.0303826
clu-miR-153a-3p	37.0998	-4.51838	0.00168985	0.0104207
clu-miR-153c-3p	206.55	-5.46771	4.27118e-05	0.000724321
clu-miR-1788-3p	45.5828	-5.24167	0.00304975	0.0163201
clu-miR-182a-3p	404.176	-5.20944	0.0022515	0.0125529
clu-miR-182a-5p	6857.05	-5.80596	0.000486732	0.00460697
clu-miR-183-2-3p	44.4787	-5.2099	0.00806924	0.0321915
clu-miR-183-5p	10324.9	-6.75169	6.50826e-05	0.00101879
clu-miR-184a-2-5p	25.1484	-4.54484	0.00838404	0.0321915
clu-miR-184ab-2-3p	1458.42	-8.14058	1.21101e-05	0.000343032
clu-miR-184ab-3p	1456.56	-8.13873	1.23072e-05	0.000343032
clu-miR-187-3p	846.705	-3.53681	0.00397829	0.0188337
clu-miR-187-5p	274.738	-4.54255	0.00378538	0.0188337
clu-miR-190b-5p	660.498	-7.31737	0.000154712	0.00197158
clu-miR-192a-5p	40612.6	-6.7762	4.43748e-06	0.000258008
clu-miR-192ab-3p	667.02	-5.76548	5.47956e-05	0.000892072
clu-miR-194b-3p	301.517	-5.1005	0.000423905	0.00442383
clu-miR-194b-5p	509.539	-4.46053	0.000865096	0.00640171
clu-miR-196a-1-5p	1222.44	-6.14901	0.000330347	0.00363382
clu-miR-196a-2-3p	83.2292	-5.70264	0.000610625	0.00497049
clu-miR-200ac-3p	106887	-8.86854	2.74011e-11	3.71741e-09
clu-miR-200b-3p	75267.2	-9.29377	1.35925e-11	2.76608e-09
clu-miR-200b-5p	168.139	-6.48927	2.13929e-05	0.000512171
clu-miR-200c-5p	360.83	-3.08191	0.0013596	0.00905547
clu-miR-203-3p	53094.1	-7.74215	1.03913e-05	0.000343032
clu-miR-203a-5p	1371.85	-6.4675	0.000102472	0.00148951
clu-miR-205-1-3p	217.063	-5.08358	0.00164477	0.0102988
clu-miR-205-1-5p	18430.7	-9.27086	5.1604e-07	3.50047e-05
clu-miR-206-3p	63370.4	-6.91918	0.00028378	0.00329996
clu-miR-206-5p	191.407	-8.21228	0.000630402	0.00503085
clu-miR-212-1-5p	254.041	-4.82427	0.00432681	0.0197867
clu-miR-214a-5p	7125.5	-3.21333	0.0024893	0.0136912
clu-miR-216-1-3p	133.518	-4.00141	0.00772742	0.0311392
clu-miR-216a-2-3p	45.9725	-4.04536	0.012593	0.0457619
clu-miR-219-2-5p	44.6305	-4.68331	0.0135738	0.0488896
clu-miR-219a-3p	73.8262	-3.82047	0.00151983	0.00966516
clu-miR-219b-3p	685.063	-6.36827	0.00139433	0.00905547
clu-miR-301b-1-5p	526.931	-4.78859	0.00127893	0.00882244
clu-miR-301b-5p	492.698	-4.42894	0.00832061	0.0321915
clu-miR-31-5p	627.996	-6.12566	0.00015141	0.00197158
clu-miR-33-3p	456.522	-3.29034	0.00204292	0.0115482
clu-miR-338-1-5p	155.112	-4.71941	0.000527592	0.00477178
clu-miR-375-1-3p	4192.28	-7.27484	1.2978e-05	0.000343032
clu-miR-429b-3p	4421.28	-8.06378	5.89867e-12	2.40076e-09
clu-miR-430b-5-5p	214.981	-5.23023	0.00384749	0.0188337
clu-miR-449a-5p	147.683	-5.26968	0.000325007	0.00363382
clu-miR-459-3p	215.223	-5.96146	0.000719324	0.00549935
clu-miR-459-5p	107.529	-4.75671	0.00725349	0.0301242
clu-miR-489-1-3p	558.881	-4.1934	0.00135695	0.00905547
clu-miR-489-1-5p	25.451	-3.21469	0.00931668	0.0354382
clu-miR-499a-5p	5238.36	-5.04357	0.00107668	0.00768787
clu-miR-725-1-3p	16404.8	-9.39269	1.2166e-07	1.23789e-05
clu-miR-725-1-5p	524.966	-7.11117	4.003e-05	0.000724321
clu-miR-726-3p	240.468	-5.85785	0.000564958	0.0048923
clu-miR-726-5p	220.382	-7.51728	0.000451351	0.00459249
clu-miR-7552-5p	86.5115	-4.96033	0.00392409	0.0188337
clu-miR-9-2-3p	3585.54	-8.06603	3.96913e-05	0.000724321
clu-miR-9-2-5p	114171	-7.62645	0.000143953	0.00197158
clu-miR-92b-5p	186.368	-4.30735	0.00402589	0.0188337
clu-miR-94a-3p	233.403	-5.18898	0.000211361	0.00253011
clu-miR-94a-5p	10291.9	-6.11828	1.14589e-05	0.000343032
clu-miR-96-1-3p	74.8864	-5.05092	0.00188747	0.0110919
clu-miR-96-1-5p	1948.27	-5.50395	0.00105498	0.00766744
clu-miR-9a-3-3p	5342.74	-7.70768	8.23763e-05	0.00124175
clu-miR-9b-3p	6237.52	-8.5628	3.05934e-05	0.000691752
1differentially expressed miRNA genes in brain against all other organs and developmental stages.
2baseMean value, which is the average of the normalized count values, dividing by size factors, taken over all samples.
3the log2fold change that indicates how much the gene expression seems to have changed between larvae and others. Here positive value means higher expression and negative value means lower expression.
4P-value of the test.
5adjusted P-value for multiple testing for the gene.

## Sheet: Head kidney
Table S7f. Mature miRNAs suggested as differentially expressed by DESeq2 analysis when comparing head kidney against all others.
miRNAs1	baseMean2	log2FC3	pvalue4	padj5
clu-miR-122-1-5p	5279.24	-3.05157	0.00333322	0.0313714
clu-miR-124-1-3p	664.226	-6.15089	0.0014735	0.0248168
clu-miR-124-1-5p	1061.42	-5.83011	0.00178662	0.0257851
clu-miR-129-1-5p	5042.74	-6.27473	0.00164816	0.0257851
clu-miR-132-1-3p	386.676	-5.07127	0.0019865	0.0257851
clu-miR-133a-1-5p	2657.76	-5.54372	0.00304599	0.0313714
clu-miR-135d-5p	1500.76	-7.75175	7.93435e-05	0.00507798
clu-miR-153-3p	474.776	-4.50201	6.81452e-05	0.00507798
clu-miR-153-5p	203.123	-4.87802	0.00211958	0.0257851
clu-miR-182a-3p	404.176	-5.23329	0.00211425	0.0257851
clu-miR-182a-5p	6857.05	-5.97738	0.000315573	0.0117347
clu-miR-183-5p	10324.9	-6.09397	0.00037934	0.0121389
clu-miR-184ab-2-3p	1458.42	-6.0171	0.00136076	0.0244259
clu-miR-184ab-3p	1456.56	-6.01525	0.00137396	0.0244259
clu-miR-190b-5p	660.498	-5.67982	0.00324159	0.0313714
clu-miR-203-3p	53094.1	-7.61245	1.62376e-05	0.00259801
clu-miR-203a-5p	1371.85	-6.30738	0.000155436	0.00710567
clu-miR-205-1-3p	217.063	-5.28781	0.00101537	0.0203074
clu-miR-205-1-5p	18430.7	-7.63034	5.62285e-05	0.00507798
clu-miR-206-3p	63370.4	-5.93021	0.00225516	0.0257851
clu-miR-216a-1-5p	4818.07	-4.57424	0.00577076	0.0450401
clu-miR-216a-2-5p	180.045	-4.03523	0.00537317	0.0443349
clu-miR-216b-4-5p	179.122	-4.02776	0.00554186	0.0443349
clu-miR-219b-3p	685.063	-6.17575	0.00192445	0.0257851
clu-miR-459-3p	215.223	-6.09283	0.000516995	0.012726
clu-miR-460-5p	344.185	-4.17979	0.00236801	0.0261297
clu-miR-489-1-3p	558.881	-4.02187	0.00225619	0.0257851
clu-miR-725-1-3p	16404.8	-8.46474	2.64125e-06	0.000845201
clu-miR-725-1-5p	524.966	-5.77264	0.000779841	0.0178249
clu-miR-726-3p	240.468	-5.53961	0.00101089	0.0203074
clu-miR-726-5p	220.382	-5.96041	0.00308472	0.0313714
clu-miR-9-2-3p	3585.54	-5.81401	0.0038261	0.0340119
clu-miR-9-2-5p	114171	-7.06704	0.000492418	0.012726
clu-miR-92b-5p	186.368	-4.67395	0.00170185	0.0257851
clu-miR-96-1-3p	74.8864	-4.5675	0.00382634	0.0340119
clu-miR-96-1-5p	1948.27	-6.4485	9.54667e-05	0.00509155
clu-miR-9a-3-3p	5342.74	-6.87888	0.000500435	0.012726
clu-miR-9b-3p	6237.52	-7.44789	0.000330037	0.0117347
1differentially expressed miRNA genes in brain against all other organs and developmental stages.
2baseMean value, which is the average of the normalized count values, dividing by size factors, taken over all samples.
3the log2fold change that indicates how much the gene expression seems to have changed between larvae and others. Here positive value means higher expression and negative value means lower expression.
4P-value of the test.
5adjusted P-value for multiple testing for the gene.

## Sheet: Embryo
Table S7g. Mature miRNAs suggested as differentially expressed by DESeq2 analysis when comparing embryo against all others.
miRNAs1	baseMean2	log2FC3	pvalue4	padj5
clu-miR-124-1-5p	525.808	4.39917	0.00238918	0.0124556
clu-miR-184ab-2-3p	871.178	4.77459	0.00105899	0.00632824
clu-miR-184ab-3p	870.106	4.77356	0.00107574	0.00632824
clu-miR-190b-5p	373.743	5.44831	2.03262e-05	0.000203783
clu-miR-216a-1-5p	2697.73	4.19876	0.000536078	0.00349344
clu-miR-217a-5p	762.611	4.12578	8.72097e-05	0.000757755
clu-miR-217b-5p	8548.81	4.22854	0.000620731	0.00391461
clu-miR-301b-1-5p	317.114	4.40025	5.69575e-08	2.22704e-06
clu-miR-301b-5p	290.756	4.72797	5.68033e-06	6.87934e-05
clu-miR-430b-1-3p	37.335	4.36526	1.8372e-07	4.19162e-06
clu-miR-430b-4-3p	34.9953	4.50858	1.67473e-07	4.09262e-06
clu-miR-430b-5-5p	126.273	5.61222	4.24547e-10	8.29989e-08
clu-miR-726-5p	137.439	4.91021	0.00108438	0.00632824
clu-miR-143-3p	141755	-3.0049	0.0011226	0.00645493
clu-miR-193-3p	88.832	-3.14687	0.0127138	0.0492409
clu-let-7a-3-p	831.55	-3.23988	1.44669e-05	0.000157127
clu-let-7a-4-3p	1393.94	-4.12989	3.51106e-06	4.82319e-05
clu-let-7a-6-3p	119.687	-5.43559	9.11519e-06	0.000104825
clu-let-7b-1-3p	2922.78	-4.90481	2.41101e-07	4.96161e-06
clu-let-7b-1-5p	22024.5	-4.88268	3.32757e-07	6.50541e-06
clu-let-7e-3p	529.305	-3.44963	2.37674e-05	0.000232326
clu-let-7e-5p	163454	-5.80132	5.47247e-08	2.22704e-06
clu-let-7f-5p	32965.1	-4.08801	2.84575e-06	4.27957e-05
clu-let-7h-1-3p	2101.98	-3.60338	1.34684e-05	0.000150461
clu-let-7h-3p	1282.89	-4.27206	4.54608e-06	5.73392e-05
clu-miR-101a-3p	42711	-5.90368	6.28844e-08	2.23525e-06
clu-miR-101a-5p	280.945	-4.70266	3.04085e-06	4.40359e-05
clu-miR-126-3p	214984	-3.87057	6.73391e-05	0.000612316
clu-miR-126-5p	6312	-4.13661	0.000126657	0.000971036
clu-miR-1388-3p	245.81	-5.88213	6.35098e-07	1.071e-05
clu-miR-1388-5p	3339.13	-6.1448	4.88992e-08	2.22704e-06
clu-miR-142-2-3p	19173.7	-6.54829	6.57391e-07	1.071e-05
clu-miR-142a-2-3p	15607.9	-7.45132	3.13626e-08	1.75183e-06
clu-miR-146a-3p	4419.14	-4.61161	1.86513e-05	0.000194061
clu-miR-146a-5p	364674	-6.2077	1.22581e-07	3.68685e-06
clu-miR-15c-5p	128.199	-3.70891	9.22053e-05	0.000783745
clu-miR-21a-3p	8933.99	-4.58094	0.000211954	0.00145393
clu-miR-21a-5p	657826	-3.45015	1.88601e-05	0.000194061
clu-miR-29a-1-3p	1580.29	-6.66504	5.42227e-09	7.06703e-07
clu-miR-29a-1-5p	86.214	-3.49397	0.000115243	0.000938753
clu-miR-29b-1-5p	30.5422	-3.55494	0.000563461	0.00361169
clu-miR-29b-3-5p	840.503	-3.29199	0.000157322	0.00111842
clu-miR-29b-6-5p	35.0501	-4.05562	6.23091e-05	0.000580068
clu-miR-29b-8-5p	1037.33	-4.93326	2.96734e-05	0.000282983
clu-miR-29c-3p	218.79	-7.05635	1.92965e-07	4.19162e-06
clu-miR-29c-5p	230.374	-4.28638	7.68565e-05	0.000682975
clu-miR-29d-3p	2608.49	-7.96208	2.35099e-11	9.19239e-09
clu-miR-29d-5p	21.2913	-3.66094	0.000138859	0.00102441
clu-miR-451a-5p	26186.9	-6.03064	4.72142e-07	8.39125e-06
clu-miR-462a-5p	37904.4	-6.81282	1.93685e-08	1.26218e-06
clu-miR-462b-3p	78.4233	-5.75517	5.80609e-06	6.87934e-05
clu-miR-7132a-1-5p	2562.04	-6.20254	3.63429e-06	4.82319e-05
clu-miR-7132a-3p	750.628	-6.96664	4.36542e-07	8.128e-06
clu-miR-7132b-3p	5658.13	-7.33688	1.64297e-07	4.09262e-06
clu-miR-7132b-5p	2559.7	-6.18309	3.70066e-06	4.82319e-05
clu-miR-731a-5p	13188.7	-6.3828	1.09568e-07	3.5701e-06
clu-miR-731abc-3p	1140.8	-6.28883	1.35927e-07	3.79625e-06
1differentially expressed miRNA genes in brain against all other organs and developmental stages.
2baseMean value, which is the average of the normalized count values, dividing by size factors, taken over all samples.
3the log2fold change that indicates how much the gene expression seems to have changed between larvae and others. Here positive value means higher expression and negative value means lower expression.
4P-value of the test.
5adjusted P-value for multiple testing for the gene.

## Sheet: Larvae
Table S7h. Mature miRNAs suggested as differentially expressed by DESeq2 analysis when comparing larvae against all others.
miRNAs1	baseMean2	log2FC3	pvalue4	padj5
clu-miR-124-1-5p	528.538	4.40881	0.00235456	0.0127774
clu-miR-130-1-5p	943.441	3.147	0.011375	0.0462963
clu-miR-130-6-5p	163.342	3.62446	1.95648e-06	3.45877e-05
clu-miR-183-5p	5797.72	4.08668	0.00353838	0.0177625
clu-miR-184ab-2-3p	840.213	4.70896	0.00124709	0.00768674
clu-miR-184ab-3p	839.268	4.70818	0.00126538	0.00768674
clu-miR-190b-5p	371.702	5.4398	2.1046e-05	0.000231506
clu-miR-194b-3p	196.565	3.46371	0.00193275	0.0109254
clu-miR-196a-1-5p	753.5	3.9455	0.0058439	0.0266665
clu-miR-216a-1-5p	2448.27	4.0016	0.000978895	0.00632397
clu-miR-217a-5p	756.47	4.10955	9.56423e-05	0.000828222
clu-miR-217b-5p	8055.47	4.10942	0.000884014	0.00589826
clu-miR-301b-1-5p	313.448	4.37873	7.36308e-08	3.78479e-06
clu-miR-301b-3p	22.5713	3.43914	2.60776e-09	2.65339e-07
clu-miR-301b-5p	286.108	4.69886	6.31305e-06	8.18965e-05
clu-miR-430a-12-3p	85.467	3.97069	0.00151786	0.00882528
clu-miR-430a-3-3p	85.9483	3.9686	0.00133058	0.0078485
clu-miR-430b-1-3p	35.5635	4.27963	2.98113e-07	7.67276e-06
clu-miR-430b-4-3p	33.052	4.40485	3.16128e-07	7.67276e-06
clu-miR-430b-5-5p	111.822	5.41298	1.63033e-09	2.65339e-07
clu-miR-459-3p	132.739	4.01162	0.00330893	0.0170473
clu-miR-726-5p	118.428	4.64123	0.00202208	0.0112738
clu-miR-15a-5p	4854.16	-3.00247	3.26141e-05	0.000340357
clu-let-7a-3-p	831.55	-3.12389	3.8867e-05	0.000395472
clu-let-7a-4-3p	1393.94	-4.08942	4.7199e-06	6.40334e-05
clu-let-7a-6-3p	119.687	-5.57139	4.4662e-06	6.26809e-05
clu-let-7b-1-3p	2922.78	-4.81496	4.85889e-07	1.04083e-05
clu-let-7b-1-5p	22024.5	-4.89104	3.06348e-07	7.67276e-06
clu-let-7e-3p	529.305	-3.44567	2.39799e-05	0.000256837
clu-let-7e-5p	163454	-5.74126	8.36932e-08	3.78479e-06
clu-let-7f-5p	32965.1	-4.13566	1.89037e-06	3.45877e-05
clu-let-7h-1-3p	2101.98	-3.59864	1.38329e-05	0.000160857
clu-let-7h-3p	1282.89	-4.2098	6.9574e-06	8.58079e-05
clu-miR-101a-3p	42711	-5.66046	3.20484e-07	7.67276e-06
clu-miR-101a-5p	280.945	-4.57161	6.43903e-06	8.18965e-05
clu-miR-126-3p	214984	-3.92664	4.86514e-05	0.000482954
clu-miR-126-5p	6312	-4.07287	0.00017079	0.00139023
clu-miR-1388-3p	245.81	-5.54304	3.12138e-06	5.08161e-05
clu-miR-1388-5p	3339.13	-6.07184	7.87147e-08	3.78479e-06
clu-miR-142-2-3p	19173.7	-6.19629	3.45443e-06	5.32997e-05
clu-miR-142a-2-3p	15607.9	-7.13381	1.63559e-07	6.05167e-06
clu-miR-146a-3p	4419.14	-4.7806	7.29692e-06	8.73484e-05
clu-miR-146a-5p	364674	-6.28079	7.78909e-08	3.78479e-06
clu-miR-15c-5p	128.199	-3.75916	6.5608e-05	0.000606874
clu-miR-193-3p	88.832	-3.95149	0.0013079	0.00782814
clu-miR-21a-3p	8933.99	-4.7434	0.000111461	0.000945098
clu-miR-21a-5p	657826	-3.46761	1.64602e-05	0.000186092
clu-miR-29a-1-3p	1580.29	-6.61652	7.27764e-09	5.924e-07
clu-miR-29a-1-5p	86.214	-3.28463	0.000334064	0.00234421
clu-miR-29b-1-5p	30.5422	-4.04689	6.36261e-05	0.000602228
clu-miR-29b-3-5p	840.503	-3.30573	0.000143211	0.00118953
clu-miR-29b-6-5p	35.0501	-3.70809	0.000223391	0.00165309
clu-miR-29b-8-5p	1037.33	-4.67981	9.07168e-05	0.000820483
clu-miR-29c-3p	218.79	-6.69464	6.39235e-07	1.2389e-05
clu-miR-29c-5p	230.374	-4.07743	0.000194901	0.00149669
clu-miR-29d-3p	2608.49	-7.41894	1.11079e-09	2.65339e-07
clu-miR-29d-5p	21.2913	-3.40828	0.000286176	0.0020434
clu-miR-451a-5p	26186.9	-6.09764	3.17592e-07	7.67276e-06
clu-miR-462a-5p	37904.4	-6.54024	1.02056e-07	4.15369e-06
clu-miR-462b-3p	78.4233	-5.07157	5.15813e-05	0.000499847
clu-miR-7132a-1-5p	2562.04	-6.20771	3.53585e-06	5.32997e-05
clu-miR-7132a-3p	750.628	-6.59844	2.03957e-06	3.45877e-05
clu-miR-7132b-3p	5658.13	-7.14634	4.00792e-07	9.06235e-06
clu-miR-7132b-5p	2559.7	-6.1837	3.67407e-06	5.34053e-05
clu-miR-731a-5p	13188.7	-6.08973	5.90749e-07	1.20217e-05
clu-miR-731abc-3p	1140.8	-6.15809	2.79914e-07	7.67276e-06
1differentially expressed miRNA genes in brain against all other organs and developmental stages.
2baseMean value, which is the average of the normalized count values, dividing by size factors, taken over all samples.
3the log2fold change that indicates how much the gene expression seems to have changed between larvae and others. Here positive value means higher expression and negative value means lower expression.
4P-value of the test.
5adjusted P-value for multiple testing for the gene.
